# Supplementary material for: Designer peptide–DNA cytoskeletons regulate the function of synthetic cells
Source: Nat Chem. 2024 Apr 23;16(8):1229–39. doi: 10.1038/s41557-024-01509-w (PMC11322001; doi:10.1038/s41557-024-01509-w)
Supplement: Supplementary file 2 — Sequences of oligonucleotides used in this study. [file 41557_2024_1509_MOESM2_ESM.xlsx]

## Sheet: Sheet1
Label in manuscript	Sequence (5'-3')
A-NH₂	CTCAGTGGACAGCCTTTTT-NH₂
A'-NH₂	GGCTGTCCACTGAGAGTCATGAC-NH₂
NH₂-B	NH₂-TTTTTGTTCTGGAGCGTTGGACGAAACT
NH₂-C	NH₂-CAGTACAGTTTCGTCCAACGCTCCAGAACTGAGGCTGTCCACTGAG
NH₂-C'	NH₂-CTCAGTGGACAGCCTCAGTTCTGGAGCGTTGGACGAAACTGTACTG
NH₂-AY	NH₂-TTTTTCTCAGTGGACAGCCTTTTCATGCGGATCCA
NH₂-BY	NH₂-TTTTTTGGATCCGCATGATTGTTCTGGAGCGTTGGACGAAACT
NH₂-Am	NH₂-AAAAAAAAAAAAAAAAAAAAAAAAA
NH₂-A'm	NH₂-TTTTTTTTTTTTTTTTTTTTTTTTT
A-I	AAAAAGGCTGTCCACTGAG
