# Supplementary material for: Designer peptide–DNA cytoskeletons regulate the function of synthetic cells
Source: Nat Chem. 2024 Apr 23;16(8):1229–39. doi: 10.1038/s41557-024-01509-w (PMC11322001; doi:10.1038/s41557-024-01509-w)
Supplement: Supplementary file 18 — Statistical source data. [file 41557_2024_1509_MOESM18_ESM.xlsx]

## Sheet: Fig2b
	Average Aspect Ratio	Std Aspect Ratio	Average Diameter	Std Diameter
A'	55.4948	18.2077	0.729677	0.246218
A-A'	21.6878	7.08681	0.755319	0.342959
A-B-C	26.4333	8.75318	0.730882	0.220816
AY-BY-C	14.8325	4.25379	0.771633	0.458913

## Sheet: Fig2c
A'	Diameter (um)	Length (um)		A-A'	Diameter (um)	Length (um)		A-B-C	Diameter (um)	Length (um)		AY-BY-C	Diameter (um)	Length (um)
	0.67	25.22			0.64	19.64			7.03	59.52			3.79	23.66
	0.51	35.77			0.6	12.3			5.08	45.9			2.55	24.69
	0.46	16.05			0.42	9.9			4.22	53.02			4.83	27.03
	0.4	27.06			1.32	18.28			3.24	36.7			0.73	10.81
	0.47	25.78			1.01	21.04			6.6	14.42			1.49	19.84
	0.61	43.27			1.2	16.49			3.01	25.51			0.52	12.96
	1.84	45.8			0.4	7.37			1.38	27.51			1.65	12.64
	1.5	53.47			0.4	9.6			1.2	32.03			0.57	8.58
	0.74	40.33			1.16	21.18			0.74	22.47			0.6	12.94
	0.72	40.41			0.59	8.75			0.51	23.27			2.76	15.96
	0.76	35.32			0.4	8.9			0.73	23.09			1.04	13.9
	0.73	13.39			0.66	13.2			0.57	10			0.91	20.31
	0.57	36.04			0.66	14.53			0.63	10.12			0.58	9.03
	0.76	28.59			0.41	6.61			0.52	17.61			0.91	12.84
	0.51	46.4			1.01	22.51			0.53	10.24			0.66	6.96
	0.57	41.75			0.8	12.21			0.43	9.09			0.9	13.94
	1.15	58.85			0.85	11.02			0.91	30.1			0.68	11.97
	0.77	14.78			0.97	12.13			0.91	30.03			0.41	5.47
	0.75	25.52			0.29	5.64			0.96	20.66			0.41	3.82
	0.8	54.45			0.36	10.77			0.9	13.54			0.4	6.83
	1.11	38.95			0.72	13.44			0.71	24.43			0.41	6.71
	0.81	66.48			0.29	12.46			0.46	13.8			0.56	8.63
	0.53	22.78			0.72	26.83			0.71	12.03			0.45	6.58
	0.51	20.99			0.8	9.5			0.72	12.49			0.41	4.11
	0.71	35.12			0.54	17.21			0.66	14.36			1.33	15.76
	0.74	28.75			0.77	15.15			0.62	16.82			1.14	15.49
	0.8	61.96			0.94	15.18			0.56	14.44			1.72	14.8
	0.81	36.42			0.41	11.19			0.88	20.5			0.68	6.76
	0.42	40.53			0.82	12.63			0.74	18.23			0.46	10.97
	0.47	39.66			0.6	18.63			0.88	20.04			0.66	13.76
	0.81	28.96			0.91	21.85			0.71	14.38			0.66	10.52
	1.07	45.48			0.79	22.84			1.1	30.83			0.42	6.24
	0.91	49.76			0.64	17			1.01	22.79			0.47	6.82
	0.97	45.88			1.1	18.36			0.57	11.33			0.82	11.63
					0.63	17.48			0.47	23.35			0.54	8.11
					0.51	17.04			0.55	27.35			0.73	11.83
					0.8	12.49			0.74	19.48			3.03	11.16
					0.54	9.29			0.52	10.74			0.71	7.9
					0.45	9.59			0.64	17.15			0.68	10.96
					0.48	10.77			0.68	17.63			0.69	9.88
					0.65	8.35			1.68	29.56			0.71	6.47
					0.5	15.36			1.66	27.54			0.57	9.25
					0.73	20.38			1.36	17.21			0.57	11.09
					4	33.03							2.17	25.33
					3.53	25.26							3.5	8.3
					1.61	26.9							0.53	7.67
					1.17	24.01							0.77	8.32
					1.37	23.63							0.89	6.7
					1.86	29.37							0.36	6.45
					2.39	22.05							0.37	4.44
					3.06	22.85							0.36	4.79
					2.76	23.33							0.64	13.22
					1.9	20.36							0.43	10.47
													0.89	14.39

## Sheet: Fig2d
	Average Aspect Ratio	Std Aspect Ratio	Average Diameter	Std Diameter
A'	20.8095	3.56052	1.11333	0.62963
A-A'	8.54588	1.29293	2.94	0.761919
A-B-C	10.9881	4.66902	3.76444	2.12255
AY-BY-C	4.73524	1.64358	3.582	0.804344

## Sheet: Fig2e
Sample	Number of bps	Mean Aspect Ratio (l/w)	Std Aspect Ratio
A'	8	55.4948	18.2077
A-A'	14	21.6878	7.08681
A-B-C	23	26.4333	8.75318
AY-BY-C	34	14.8325	4.25379

## Sheet: Fig3b
A-A' from 80C to 25C					A-A' from 60C to 25C					FF0.1 wt%					A'					A-B-C					AY-BY-C
Temperature [C]	Time [sec]	G1 [Pa]	G2 [Pa]		Temperature [C]	Time [sec]	G1 [Pa]	G2 [Pa]		Temperature [C]	Time [sec]	G1 [Pa]	G2 [Pa]		Temperature [C]	Time [sec]	G1 [Pa]	G2 [Pa]		Temperature [C]	Time [sec]	G1 [Pa]	G2 [Pa]		Temperature [C]	Time [sec]	G1 [Pa]	G2 [Pa]
80	6.468	3.349	1.374		60	6.438	9.217	0.9758		80	6.562	6.714	2.362		80	6.391	1.586	0.5871		80	6.468	1.813	0.4272		79.9	6.469	3.77	1.523
79.8	12.843	3.426	1.296		59.8	12.86	9.489	0.8597		79.8	12.89	6.725	2.406		79.8	12.844	1.709	0.6033		79.8	12.781	1.919	0.4894		79.8	12.813	4.773	2.115
79.7	19.234	3.625	1.402		59.7	19.266	9.913	0.7829		79.7	19.234	6.933	2.342		79.7	19.297	1.754	0.6256		79.7	19.218	1.998	0.4782		79.7	19.25	5.124	2.126
79.6	25.609	3.689	1.354		59.6	25.641	10.21	0.7957		79.6	25.64	7.055	2.346		79.6	25.61	1.862	0.6077		79.6	25.609	2.197	0.4514		79.6	25.656	5.856	2.567
79.5	32.047	3.935	1.286		59.4	32.094	10.52	0.8974		79.4	32.015	7.218	2.4		79.5	32.047	1.876	0.6589		79.5	32.046	2.237	0.453		79.5	32	5.747	2.483
79.3	38.406	3.963	1.405		59.3	38.36	10.9	0.8821		79.4	38.406	7.474	2.48		79.4	38.375	1.96	0.6688		79.4	38.437	2.2	0.6498		79.4	38.391	5.744	2.476
79.2	44.812	4.135	1.318		59.3	44.766	11.19	0.9081		79.3	44.781	7.617	2.485		79.3	44.782	2.065	0.6988		79.3	44.765	2.286	0.589		79.3	44.766	6.28	2.573
79.2	51.203	4.152	1.372		59.2	51.188	11.33	0.8659		79.2	51.219	7.646	2.424		79.2	51.172	2.177	0.7147		79.2	51.14	2.373	0.5263		79.2	51.234	6.607	2.978
79.1	57.531	4.301	1.479		59.1	57.61	11.62	0.8136		79.1	57.625	7.819	2.449		79	57.61	2.233	0.7082		79.1	57.609	2.495	0.5929		79.1	57.625	7.043	2.836
78.9	63.984	4.352	1.425		58.9	64.016	12.01	0.9317		79	64.047	7.824	2.477		79	64.047	2.291	0.7134		79	63.984	2.357	0.5318		79	64	6.716	2.571
78.8	70.343	4.451	1.362		58.8	70.406	12.29	0.9148		78.8	70.453	7.987	2.458		78.9	70.485	2.342	0.7188		78.8	70.328	2.559	0.633		78.8	70.422	6.379	2.366
78.7	76.75	4.606	1.52		58.7	76.75	12.71	0.9507		78.7	76.844	8.08	2.466		78.7	76.828	2.423	0.7534		78.7	76.703	2.423	0.5145		78.7	76.828	6.566	2.313
78.6	83.125	4.731	1.464		58.6	83.203	13.02	0.9762		78.6	83.281	8.166	2.419		78.6	83.235	2.535	0.8038		78.6	83.14	2.463	0.5806		78.6	83.188	7.045	2.852
78.5	89.531	4.785	1.439		58.5	89.578	13.29	0.8506		78.5	89.64	8.208	2.505		78.5	89.657	2.592	0.7797		78.5	89.546	2.359	0.5288		78.5	89.578	6.626	2.322
78.5	95.937	4.91	1.456		58.4	95.938	13.46	1.061		78.4	96.015	8.169	2.535		78.4	95.985	2.641	0.8067		78.4	95.89	2.544	0.6343		78.4	96	6.07	2.37
78.3	102.36	5.122	1.527		58.3	102.27	13.85	1.001		78.3	102.41	8.471	2.565		78.3	102.41	2.793	0.8065		78.3	102.25	2.655	0.5346		78.3	102.36	6.215	2.305
78.2	108.73	5.236	1.528		58.2	108.72	14.19	1.048		78.2	108.81	8.513	2.579		78.2	108.83	2.862	0.7605		78.2	108.73	2.561	0.5824		78.2	108.81	5.533	2.127
78.1	115.09	5.392	1.584		58.1	115.14	14.6	1.044		78.1	115.16	8.581	2.514		78.1	115.22	2.94	0.8011		78.1	115.09	2.58	0.5117		78.1	115.19	5.247	2.092
77.9	121.48	5.591	1.704		58	121.49	15.09	1.019		78	121.55	8.605	2.548		77.9	121.59	3.1	0.8207		77.9	121.45	2.622	0.5313		77.9	121.63	5.264	2.016
77.9	127.95	5.835	1.653		57.8	127.95	15.48	1.033		77.8	128	8.607	2.568		77.9	128	3.232	0.8599		77.9	127.92	2.722	0.5933		77.9	127.98	5.177	1.937
77.8	134.28	5.987	1.703		57.8	134.25	15.49	1.07		77.8	134.41	8.706	2.558		77.8	134.27	3.364	0.8687		77.8	134.3	2.715	0.5414		77.8	134.34	4.919	1.991
77.7	140.72	6.102	1.655		57.7	140.64	16.01	0.9551		77.7	140.78	8.832	2.554		77.7	140.78	3.496	0.8646		77.7	140.75	2.842	0.6044		77.7	140.77	4.483	1.76
77.6	147.17	6.472	1.888		57.6	147.03	16.8	1.226		77.6	147.23	8.846	2.579		77.5	147.14	3.685	0.8616		77.6	147.08	2.782	0.5481		77.5	147.14	4.331	1.703
77.4	153.5	6.714	1.902		57.4	153.34	17.07	1.139		77.5	153.58	8.977	2.634		77.4	153.47	3.872	0.9414		77.4	153.48	2.802	0.5842		77.5	153.56	4.171	1.666
77.3	159.94	6.945	1.909		57.3	159.72	17.4	1.119		77.3	160.06	8.94	2.618		77.3	159.95	4.193	0.9764		77.3	159.91	2.784	0.5951		77.4	159.97	4.184	1.508
77.3	166.28	7.227	2.028		57.2	166.16	17.87	1.059		77.3	166.39	9.098	2.624		77.3	166.33	4.46	1.047		77.2	166.23	2.808	0.3955		77.3	166.34	4.003	1.493
77.2	172.7	7.437	2.052		57.1	172.55	18.26	1		77.1	172.84	9.185	2.703		77.1	172.69	4.721	0.9376		77.2	172.64	2.821	0.4529		77.1	172.77	3.679	1.378
77	179.13	7.76	1.991		57	178.91	18.59	1.116		77	179.22	9.14	2.646		77	179.2	5.052	1.082		77.1	179.13	2.75	0.5916		77	179.16	3.513	1.272
76.9	185.47	8.131	2.185		56.9	185.27	19.11	1.214		76.9	185.61	9.263	2.676		76.9	185.56	5.312	1.224		76.9	185.55	2.677	0.5435		76.9	185.53	3.461	1.22
76.8	191.86	8.631	2.32		56.8	191.64	19.64	1.308		76.8	192.05	9.168	2.682		76.8	191.88	5.711	1.156		76.8	191.92	2.546	0.5117		76.8	191.97	3.592	1.2
76.7	198.26	8.743	2.312		56.7	198.06	20.01	1.18		76.7	198.42	9.319	2.623		76.7	198.34	6.115	1.211		76.7	198.28	2.617	0.5986		76.7	198.28	3.46	1.205
76.6	204.69	9.094	2.14		56.6	204.47	20.35	1.305		76.6	204.8	9.275	2.637		76.6	204.77	6.426	1.074		76.6	204.76	2.627	0.5181		76.6	204.7	3.545	1.223
76.5	211.05	9.218	2.415		56.5	210.84	20.58	1.106		76.5	211.14	9.389	2.661		76.5	211.11	6.779	1.23		76.5	211.13	2.594	0.5058		76.5	211.11	3.513	1.226
76.4	217.42	9.707	2.555		56.4	217.3	21.21	1.186		76.4	217.58	9.501	2.633		76.4	217.59	7.036	1.433		76.4	217.55	2.544	0.4762		76.4	217.53	3.309	1.225
76.3	223.91	9.648	2.494		56.3	223.67	21.29	1.141		76.3	223.94	9.415	2.716		76.3	223.99	7.77	1.383		76.3	223.89	2.713	0.4805		76.3	223.94	3.175	1.241
76.2	230.22	9.663	2.382		56.2	230.06	22.19	1.664		76.1	230.33	9.543	2.663		76.2	230.31	8.119	1.519		76.1	230.31	2.615	0.4206		76.2	230.25	3.177	1.261
76.1	236.7	9.854	2.544		56.1	236.45	22.86	1.412		76	236.73	9.601	2.728		76.1	236.77	8.38	1.33		76	236.7	2.667	0.5054		76.1	236.69	3.065	1.154
75.9	243.13	10.1	2.519		55.9	242.8	22.82	1.381		76	243.16	9.57	2.606		75.9	243.2	8.965	1.648		75.9	243.09	2.63	0.5013		75.9	243.16	3.052	1.226
75.8	249.45	10.74	2.845		55.8	249.22	23.5	1.459		75.9	249.56	9.697	2.692		75.8	249.66	9.444	1.628		75.8	249.58	2.785	0.4277		75.8	249.64	2.866	1.237
75.8	255.84	10.62	2.81		55.7	255.61	23.81	1.441		75.8	255.92	9.669	2.749		75.7	256.11	10.11	1.479		75.8	255.97	2.661	0.5161		75.7	256.03	2.836	1.146
75.7	262.23	11.2	2.828		55.7	261.98	23.75	1.543		75.7	262.25	9.626	2.677		75.7	262.42	9.802	1.661		75.7	262.28	2.723	0.4709		75.6	262.34	2.863	1.039
75.6	268.59	12.33	3.206		55.6	268.33	24.6	1.655		75.5	268.72	9.754	2.683		75.6	268.81	10.44	1.624		75.6	268.69	2.715	0.5391		75.6	268.75	2.841	1.032
75.4	275.05	12.41	3.185		55.5	274.72	24.76	1.499		75.4	275.08	9.748	2.731		75.4	275.22	11.39	2.179		75.4	275.09	2.73	0.4732		75.4	275.16	2.858	0.9965
75.3	281.36	13.27	3.426		55.3	281.11	25.67	1.449		75.3	281.52	9.795	2.74		75.3	281.61	12.12	2.106		75.3	281.48	2.728	0.5467		75.3	281.56	2.903	0.8696
75.2	287.8	13.94	3.754		55.2	287.52	26.29	1.717		75.2	287.91	9.845	2.755		75.2	288.05	13.08	1.723		75.2	287.84	2.77	0.4871		75.2	287.89	3.116	0.8749
75.1	294.17	14.32	3.724		55.1	293.88	26.97	2.124		75.1	294.28	9.929	2.696		75.1	294.45	12.47	2.038		75.1	294.2	2.766	0.439		75.1	294.38	3.036	0.7456
75	300.58	14.63	3.545		55	300.27	27.54	1.881		75	300.69	9.991	2.778		75	300.86	13.45	1.959		75	300.63	2.785	0.43		75	300.75	3.059	0.7362
74.9	307.06	15.73	4.135		54.9	306.72	27.14	1.625		74.9	307.11	10.01	2.781		74.9	307.28	14.36	2.467		74.9	307.08	2.833	0.4921		74.9	307.14	3.355	0.8236
74.8	313.38	16.9	4.741		54.8	312.98	27.27	1.735		74.7	313.58	10.11	2.717		74.8	313.67	14.52	1.907		74.8	313.48	2.798	0.4878		74.8	313.56	3.267	0.7477
74.6	319.83	16.82	4.596		54.7	319.41	28.63	1.648		74.7	319.88	10.03	2.744		74.7	320.13	15.72	2.03		74.7	319.81	2.861	0.5637		74.7	320.02	3.581	0.838
74.6	326.17	17.35	4.25		54.6	325.78	29.18	1.879		74.6	326.28	10.01	2.684		74.6	326.45	15.84	2.659		74.6	326.17	2.838	0.4616		74.6	326.38	3.797	0.7699
74.5	332.66	18.2	4.572		54.5	332.14	29.65	1.709		74.5	332.66	10.08	2.787		74.4	332.81	16.92	2.659		74.5	332.58	2.859	0.572		74.5	332.81	3.985	0.7715
74.4	339.02	19.42	5.73		54.4	338.52	31.43	2.534		74.4	339.08	10.15	2.773		74.3	339.28	17.78	2.963		74.3	339.02	2.784	0.4749		74.4	339.17	3.969	0.7148
74.2	345.45	20.77	5.805		54.3	344.94	29.78	1.868		74.2	345.5	10.24	2.762		74.2	345.59	18.26	2.631		74.2	345.34	2.801	0.5103		74.3	345.64	4.47	0.6793
74.1	351.81	20.8	6.069		54.2	351.27	31.49	2.338		74.1	351.89	10.19	2.764		74.2	352.11	19.15	2.176		74.1	351.77	2.778	0.4853		74.1	352	4.508	0.8407
74	358.28	21.11	5.486		54	357.75	32.9	3.017		74	358.33	10.19	2.761		74	358.48	19.54	3.077		74	358.16	2.797	0.4817		74	358.38	4.833	0.858
74	364.64	22.03	5.714		53.9	364.11	32.84	2.503		74	364.73	10.26	2.799		73.9	364.88	20.3	2.681		74	364.58	2.742	0.4823		73.9	364.77	4.674	0.8306
73.8	370.97	23.35	6.367		53.8	370.48	31.46	1.689		73.9	371.11	10.31	2.779		73.8	371.33	21.97	3.798		73.8	371	2.653	0.5025		73.8	371.11	5.234	0.902
73.7	377.36	23.9	6.436		53.8	376.83	33.55	2.385		73.7	377.55	10.29	2.718		73.7	377.67	22.15	3.012		73.7	377.31	2.794	0.5332		73.8	377.56	5.603	0.819
73.6	383.8	25.38	7.363		53.6	383.3	34.36	2.569		73.6	383.88	10.37	2.789		73.6	384	23.44	2.691		73.6	383.77	2.621	0.4928		73.6	383.97	5.948	0.9588
73.5	390.13	26.32	7.177		53.5	389.72	34.56	2.063		73.5	390.3	10.37	2.709		73.5	390.44	23.28	3.281		73.5	390.2	2.521	0.5482		73.5	390.31	5.913	0.9251
73.4	396.55	27.82	7.665		53.4	396.05	35.48	2.585		73.4	396.73	10.37	2.817		73.4	396.81	23.54	2.838		73.4	396.55	2.611	0.5613		73.4	396.75	6.295	0.9951
73.3	402.94	28.03	8.116		53.3	402.5	36.02	2.576		73.3	403.11	10.38	2.777		73.3	403.25	25.9	4.101		73.3	402.92	2.651	0.5384		73.3	403.13	6.623	1.049
73.2	409.38	28.55	7.945		53.2	408.81	36.41	2.284		73.2	409.56	10.56	2.772		73.1	409.64	26.87	4.116		73.2	409.34	2.589	0.5026		73.2	409.47	7.195	1.068
73.1	415.78	30.84	8.596		53.1	415.22	37.53	2.633		73.1	416	10.37	2.785		73	416	28.39	3.38		73.1	415.73	2.733	0.6065		73.1	415.88	7.292	1.162
72.9	422.19	31.99	9.402		53	421.59	37.91	2.392		72.9	422.39	10.52	2.714		73	422.47	27.61	3.936		72.9	422.14	2.654	0.5518		72.9	422.27	7.827	1.103
72.9	428.64	34.11	9.867		52.8	428	39.51	3.895		72.9	428.81	10.55	2.823		72.9	428.83	28.94	3.662		72.8	428.5	2.664	0.5731		72.8	428.73	7.813	1.195
72.8	435.09	33.98	10.09		52.7	434.47	38.44	2.363		72.8	435.16	10.56	2.773		72.8	435.28	30.49	4.829		72.8	434.92	2.672	0.5226		72.7	435.11	8.166	1.254
72.7	441.5	35.3	9.942		52.7	440.84	37.78	2.14		72.7	441.58	10.52	2.737		72.7	441.61	31.64	4.791		72.7	441.34	2.683	0.5682		72.7	441.53	8.179	1.007
72.6	447.89	36.83	10.83		52.6	447.22	39.04	2.161		72.5	448.02	10.51	2.793		72.5	448	33.85	4.107		72.6	447.69	2.67	0.5665		72.6	447.97	8.773	1.202
72.4	454.23	38.82	11.18		52.5	453.66	40.96	2.705		72.4	454.34	10.58	2.778		72.4	454.42	32.32	4.625		72.4	454.13	2.626	0.5611		72.5	454.31	9.46	1.431
72.3	460.66	40.88	11.78		52.3	460.05	41.13	2.619		72.3	460.8	10.65	2.832		72.3	460.77	33.53	3.977		72.3	460.5	2.658	0.5534		72.4	460.69	9.698	1.496
72.2	467.06	40.66	12.47		52.2	466.39	43.16	3.367		72.2	467.23	10.68	2.718		72.2	467.25	35.78	5.794		72.2	466.95	2.699	0.6495		72.2	467.14	10.09	1.518
72.1	473.39	42.21	12.26		52.1	472.81	43.3	3.203		72.1	473.64	10.79	2.715		72.1	473.64	36.01	5.211		72.1	473.33	2.666	0.5729		72.1	473.55	10.67	1.382
72	479.83	45	14.12		52	479.22	42.3	2.585		72	480.03	10.59	2.771		72	479.97	39.12	4.785		72	479.73	2.727	0.542		72	479.97	10.69	1.488
71.9	486.2	45.94	14.17		51.9	485.67	43.62	2.803		71.9	486.38	10.73	2.782		71.9	486.44	38.93	5.999		71.9	486.16	2.732	0.6565		71.9	486.31	11.46	1.551
71.8	492.64	47.22	14.08		51.8	492.08	45.11	4.029		71.8	492.81	10.78	2.877		71.8	492.78	40.25	5.284		71.8	492.53	2.729	0.5622		71.8	492.73	11.23	1.436
71.7	499.08	48.69	14.68		51.7	498.45	45.21	2.957		71.7	499.27	10.75	2.716		71.7	499.28	42.34	7.184		71.7	498.88	2.778	0.6533		71.7	499.16	12.2	1.326
71.6	505.52	51.72	15.79		51.6	504.88	46.22	3.577		71.5	505.66	10.84	2.741		71.6	505.64	43.16	5.794		71.6	505.27	2.652	0.6184		71.6	505.53	12.72	1.596
71.4	511.88	52.86	16.47		51.5	511.3	46.41	3.043		71.5	512.02	10.67	2.777		71.5	512.06	44.66	6.731		71.5	511.69	2.648	0.5751		71.5	512.02	12.74	1.791
71.3	518.3	54.76	16.92		51.4	517.7	47.95	3.614		71.4	518.41	10.79	2.736		71.4	518.48	44.72	7.173		71.4	518.09	2.63	0.5293		71.3	518.38	13.62	1.647
71.3	524.67	54.27	16.83		51.3	524.13	48.05	3.033		71.3	524.88	10.8	2.737		71.3	524.81	48.06	7.601		71.3	524.42	2.755	0.6288		71.2	524.83	13.83	1.676
71.2	531.08	58.12	18.95		51.2	530.48	49.82	3.82		71.2	531.23	10.76	2.704		71.1	531.27	49.86	8.426		71.1	530.83	2.668	0.6629		71.2	531.2	14.15	1.514
71.1	537.47	61.65	18.04		51.1	536.94	50.83	4.078		71.1	537.61	10.83	2.719		71	537.66	49.96	6.741		71	537.16	2.686	0.5991		71.1	537.61	14.72	1.668
70.9	543.91	61.72	19.52		51	543.28	50.89	4.3		70.9	544.09	10.81	2.79		70.9	544.06	51.71	7.03		70.9	543.61	2.857	0.6474		70.9	544.02	15.28	1.99
70.8	550.3	58.36	17.33		50.9	549.67	47.69	3.025		70.8	550.47	10.94	2.84		70.9	550.53	51.07	8.165		70.8	550.03	2.774	0.6272		70.8	550.44	15.84	1.729
70.7	556.78	63.57	19.82		50.7	556.09	50.81	3.621		70.7	556.81	11.04	2.893		70.7	556.92	55.87	7.322		70.8	556.31	2.834	0.6437		70.7	556.88	16.43	1.783
70.6	563.17	67.26	20.76		50.6	562.45	51.65	3.3		70.6	563.27	10.94	2.746		70.6	563.33	55.88	8.1		70.6	562.7	2.818	0.7017		70.6	563.27	16.77	1.719
70.5	569.64	69.46	20.94		50.5	568.88	52.58	3.434		70.5	569.61	10.99	2.733		70.5	569.73	55.95	6.451		70.5	569.22	2.762	0.665		70.5	569.64	17.45	2.156
70.4	576.03	70.3	22.09		50.4	575.31	53.53	3.555		70.4	576.11	10.84	2.79		70.4	576.19	59.15	9.356		70.4	575.58	2.815	0.6879		70.4	576.03	17.33	1.993
70.3	582.36	72.5	22.47		50.3	581.63	54.47	3.158		70.3	582.38	11	2.794		70.3	582.61	60.26	9.191		70.3	581.92	2.861	0.747		70.3	582.39	18.43	1.752
70.2	588.73	77.46	25.67		50.2	588.09	56.01	4.936		70.2	588.83	11.16	2.866		70.2	588.95	57.26	6.578		70.2	588.3	2.855	0.7089		70.2	588.86	19.04	2.198
70.1	595.22	75.64	22.73		50.1	594.38	57.06	5.345		70.1	595.2	11.11	2.783		70.1	595.36	61.79	8.27		70.1	594.67	2.866	0.7232		70.1	595.22	19.01	1.817
70	601.58	79.96	23.99		50	600.77	54.57	3.299		70	601.61	11.08	2.732		70	601.78	63.19	7.116		70	601.14	2.865	0.6496		69.9	601.63	20.19	2.157
69.9	607.97	80.42	25.19		49.9	607.22	55.01	3.005		69.9	608.08	11.03	2.797		69.8	608.17	65.97	9.559		69.9	607.48	2.89	0.693		69.9	608.09	20.57	2.191
69.8	614.38	81.88	25.32		49.8	613.59	58.39	3.671		69.8	614.45	11.29	2.775		69.7	614.61	66.34	10.31		69.8	613.91	2.965	0.7278		69.8	614.44	21.34	2.263
69.7	620.78	85.59	27.15		49.7	620.02	58.65	4.152		69.7	620.83	11.19	2.866		69.7	621	71.6	8.874		69.7	620.31	2.977	0.6987		69.7	620.81	22.05	2.241
69.6	627.17	88.18	27.66		49.6	626.34	60	4.058		69.5	627.25	11.18	2.699		69.6	627.44	67.8	9.495		69.5	626.7	2.963	0.7446		69.6	627.23	21.67	1.737
69.5	633.56	93.53	29.63		49.4	632.73	61.19	5.773		69.4	633.59	11.22	2.68		69.5	633.88	69.67	9.072		69.4	633.14	2.919	0.759		69.4	633.59	23.25	2.195
69.3	640.05	95.33	31.12		49.3	639.2	58.87	4.114		69.3	640.03	11.14	2.754		69.3	640.23	73.97	12.15		69.3	639.48	3.053	0.6816		69.3	640.05	23.29	2.496
69.2	646.34	95.85	30.23		49.2	645.59	62.69	6.27		69.2	646.42	11.28	2.783		69.2	646.67	74.41	9.885		69.3	645.88	3.103	0.7495		69.2	646.36	24.14	2.37
69.1	652.78	96.8	29.86		49.1	651.98	62.09	5.343		69.2	652.73	11.28	2.893		69.1	653.05	76.1	9.066		69.2	652.28	3.074	0.6902		69.1	652.78	25.12	2.473
69	659.17	100.7	30.91		49	658.39	63.3	5.713		69.1	659.19	11.15	2.73		69	659.55	73.78	11.63		69	658.69	3.177	0.7833		69	659.22	24.77	1.8
68.9	665.56	105.7	31.74		49	664.7	63.61	5.467		68.9	665.56	11.38	2.758		68.9	665.92	76.77	10.19		68.9	665.06	3.153	0.787		68.9	665.59	26.11	2.18
68.8	671.98	107.9	33.62		48.9	671.14	60.5	4.064		68.8	672	11.22	2.749		68.8	672.27	78.72	12.18		68.8	671.44	2.993	0.727		68.8	671.98	26.42	2.578
68.7	678.34	106	31.28		48.7	677.59	62.36	3.787		68.7	678.39	11.29	2.718		68.7	678.72	79.96	10.5		68.7	677.78	3.198	0.7325		68.7	678.44	25.79	2.392
68.6	684.72	112.6	35.15		48.6	684.02	66.73	6.146		68.6	684.83	11.5	2.938		68.6	685.08	83.45	9.913		68.6	684.22	3.184	0.753		68.6	684.84	27.54	2.511
68.5	691.14	112.1	33.17		48.5	690.42	64.75	4.753		68.5	691.23	11.37	2.671		68.5	691.5	81.72	12.5		68.5	690.63	3.177	0.7835		68.5	691.22	25.28	1.439
68.4	697.55	116.4	33.8		48.4	696.8	66.86	4.742		68.4	697.63	11.36	2.749		68.4	697.97	86.02	11.14		68.4	697	3.257	0.7669		68.4	697.64	28.86	2.35
68.3	703.98	119.6	35.73		48.3	703.25	66.51	4.055		68.3	704.06	11.37	2.817		68.3	704.36	88	12.45		68.3	703.41	3.311	0.7707		68.3	704.03	29.23	2.402
68.2	710.3	122	35.43		48.2	709.63	68.92	5.185		68.2	710.45	11.53	2.754		68.2	710.73	86.54	10.46		68.2	709.75	3.38	0.8317		68.2	710.38	30.56	2.375
68.1	716.67	128.7	39.63		48.1	716.06	69.24	5.628		68.1	716.86	11.42	2.708		68.1	717.17	89.02	12.23		68	716.19	3.382	0.8554		68	716.77	31.54	2.748
68	723.14	130.8	40.45		48	722.39	69.17	5.309		68	723.3	11.39	2.707		67.9	723.61	89.45	13.52		67.9	722.61	3.463	0.8056		67.9	723.2	31.66	2.651
67.9	729.56	133.6	37.02		47.8	728.8	71.44	5.284		67.8	729.69	11.56	2.98		67.8	730.05	94.14	11.05		67.8	729	3.282	0.8508		67.8	729.56	32.53	2.61
67.7	735.95	137	40.69		47.7	735.16	72.19	5.911		67.7	736.09	11.52	2.991		67.7	736.36	93.32	13.05		67.8	735.47	3.449	0.7743		67.8	735.94	32.14	2.33
67.6	742.34	137.7	37.28		47.6	741.59	70.99	5.232		67.6	742.48	11.63	2.872		67.6	742.78	93.51	11.25		67.7	741.88	3.493	0.8367		67.7	742.31	32.77	2.423
67.5	748.73	146.3	42.07		47.5	747.91	71.99	6.741		67.5	748.89	11.5	2.888		67.5	749.22	98.07	15.52		67.6	748.28	3.407	0.7636		67.6	748.66	35.25	3.002
67.4	755.13	146.6	41.57		47.4	754.31	73.38	6.758		67.4	755.23	11.51	2.716		67.4	755.63	97.08	14.78		67.4	754.7	3.647	0.8831		67.4	755.09	34.71	3.382
67.3	761.48	151.7	41.39		47.3	760.7	73.77	6.668		67.3	761.66	11.62	2.947		67.3	762.05	102.8	13.42		67.3	761.11	3.652	0.9338		67.3	761.53	36.75	3.199
67.2	767.84	154.5	42.86		47.2	767.09	71.48	5.648		67.2	768.02	11.58	2.883		67.2	768.34	100.9	13.92		67.2	767.53	3.68	0.8429		67.2	767.89	35.48	2.771
67.1	774.31	158.5	43.93		47.1	773.47	75.83	6.652		67.1	774.45	11.74	2.796		67.1	774.8	102.8	12.58		67.1	774.02	3.509	0.7898		67.1	774.3	36.74	2.506
67	780.67	158.4	42.03		47	779.92	75.48	7.001		67	780.88	11.65	2.828		67	781.14	106.2	15.29		67	780.36	3.653	0.8796		67	780.69	37.57	3.045
66.9	787.09	158.8	42.82		46.9	786.28	72.68	5.239		66.9	787.3	11.65	2.708		66.9	787.56	105.9	16.27		66.9	786.8	3.752	0.8631		66.9	787.17	39.01	2.902
66.8	793.45	172.5	45.5		46.8	792.59	75.87	5.363		66.8	793.66	11.7	2.926		66.8	793.97	111	14.17		66.8	793.14	3.786	0.8748		66.8	793.55	40.7	2.727
66.6	799.8	175.8	47.79		46.7	798.97	75.94	5.876		66.6	800.11	11.78	2.939		66.7	800.31	111	15.82		66.7	799.59	3.915	0.8045		66.6	799.92	40.4	4.679
66.6	806.17	174.4	44.34		46.6	805.33	78.76	5.931		66.5	806.5	11.98	2.818		66.5	806.8	109.6	13.41		66.6	805.95	3.805	0.9225		66.5	806.31	39.31	2.223
66.5	812.59	178.6	43.92		46.5	811.7	79.49	8.06		66.5	812.83	11.81	2.877		66.4	813.16	113.5	15.86		66.5	812.38	3.837	0.878		66.5	812.63	41.12	2.877
66.4	818.97	174.7	44.83		46.3	818.09	78.19	6.477		66.4	819.19	11.75	2.731		66.3	819.56	113.2	18.37		66.4	818.75	3.914	0.8971		66.3	819.09	42.37	4.32
66.3	825.31	182.3	42.7		46.2	824.52	80.8	7.925		66.2	825.59	11.95	2.832		66.3	825.94	116.3	15.23		66.3	825.19	3.957	0.8818		66.2	825.55	42.53	2.404
66.1	831.75	187.4	46.68		46.1	830.89	79.05	6.714		66.1	832.03	11.82	2.887		66.2	832.3	118.9	17.63		66.1	831.59	4.128	0.8209		66.2	831.89	42.44	2.933
66	838.22	195	47.45		46.1	837.23	80.18	6.152		66	838.45	11.87	2.824		66	838.81	116.7	13.73		66	837.97	4.095	0.8672		66.1	838.31	43.09	1.853
65.9	844.58	196	45.45		46	843.58	80.6	6.843		65.9	844.8	11.9	2.947		65.9	845.19	121.9	18.75		65.9	844.31	4.061	0.8535		65.9	844.73	46.53	2.68
65.8	851.03	196.4	45.56		45.9	849.98	79.39	5.492		65.8	851.28	11.84	2.815		65.8	851.56	119.5	17.26		65.8	850.78	4.232	0.9904		65.8	851.13	47.77	4.318
65.7	857.34	198.4	43.39		45.8	856.34	80.3	5.519		65.7	857.59	11.97	2.847		65.7	858	125.8	15.35		65.7	857.13	4.161	0.9347		65.7	857.5	46.77	3.308
65.7	863.77	200.4	47.41		45.6	862.84	83.99	7.264		65.6	864.03	11.92	2.879		65.6	864.44	121.4	18.48		65.6	863.59	4.278	0.8933		65.6	863.86	47.57	3.272
65.5	870.16	206.2	46.47		45.5	869.22	82.33	6.554		65.5	870.39	12.08	2.876		65.5	870.84	124.2	16.95		65.5	869.98	4.469	1.077		65.5	870.33	48.22	2.702
65.4	876.53	217.5	46.41		45.4	875.64	86.51	9.282		65.4	876.8	12.03	2.974		65.4	877.23	129.4	19.83		65.4	876.36	4.307	0.9131		65.4	876.69	48.4	3.454
65.3	882.89	218.5	47.83		45.3	882.09	84.37	7.823		65.3	883.2	11.94	2.753		65.3	883.64	128.8	18.35		65.3	882.78	4.461	0.8977		65.3	883.14	48.79	3.474
65.2	889.33	222.8	45.26		45.2	888.45	85.38	6.939		65.2	889.59	11.91	2.791		65.2	890.02	132.1	16.16		65.2	889.13	4.458	0.8949		65.2	889.5	49.52	2.781
65.1	895.69	224.6	45.89		45.1	894.88	85.62	7.593		65.1	895.95	11.89	2.878		65	896.44	129.8	18.97		65.1	895.55	4.756	0.965		65	895.91	50.4	3.464
65	902.02	221.7	46.97		45	901.23	84.79	6.062		65	902.42	11.99	2.814		64.9	902.84	132.9	18.29		64.9	901.92	4.61	0.9821		64.9	902.31	52.45	4.062
64.9	908.44	224.7	44.57		44.9	907.59	86.56	7.342		64.8	908.78	12.17	2.965		64.8	909.31	140	23.18		64.9	908.3	4.72	0.9256		64.9	908.69	52.56	3.438
64.8	914.81	231.7	46.45		44.8	914	86.62	6.575		64.7	915.27	12.11	2.776		64.8	915.67	134.6	17.31		64.8	914.75	4.664	1.024		64.8	915.09	52.55	3.342
64.7	921.17	234.4	45.11		44.7	920.34	87.59	6.292		64.6	921.63	12.18	2.769		64.7	922.11	139.6	18.57		64.7	921.13	4.952	1.016		64.7	921.5	55.65	3.81
64.6	927.61	242.2	46.73		44.6	926.72	90.31	8.21		64.5	928.03	11.97	2.903		64.5	928.5	137.4	21.22		64.6	927.52	5.081	1.086		64.6	927.91	52.87	3.426
64.4	934.02	239.7	47.52		44.5	933.16	87.96	6.724		64.4	934.36	12.15	2.832		64.4	934.84	141.5	20.47		64.4	933.92	4.781	0.9696		64.4	934.31	53.51	3.218
64.3	940.47	245.9	45.39		44.4	939.5	89.71	6.451		64.3	940.8	12.23	2.902		64.3	941.23	144.8	23.25		64.3	940.33	5.024	0.9013		64.3	940.66	54.89	3.416
64.2	946.83	249.3	49.38		44.2	945.95	90.93	7.665		64.3	947.13	12.2	2.868		64.2	947.63	144.3	20.99		64.2	946.66	4.941	0.9237		64.2	947.08	56.4	4.173
64.1	953.25	255.3	46.02		44.1	952.33	91.76	7.464		64.1	953.59	12.44	2.838		64.1	954	148.1	18.85		64.2	953.06	5.207	1.057		64.1	953.5	55.93	3.331
64	959.61	248.7	41.71		44	958.78	92.9	7.655		64	960.05	12.15	2.926		64	960.42	148.1	21.52		64	959.44	5.394	0.9827		64	959.86	56.4	4.106
63.9	966.03	246.2	42.9		43.9	965.13	92.58	8.405		63.9	966.39	12.32	2.887		63.9	966.78	149.5	20.98		63.9	965.84	5.425	1.064		63.9	966.23	58.36	3.555
63.8	972.39	259.7	44.77		43.8	971.45	93.23	6.945		63.8	972.8	12.36	3.042		63.8	973.25	154.8	25.03		63.8	972.28	5.223	0.9339		63.8	972.69	58.79	4.478
63.7	978.78	262.8	50.08		43.7	977.92	93.4	8.354		63.7	979.22	12.27	2.771		63.7	979.66	152	19.69		63.7	978.67	5.546	1.043		63.6	979.08	58.44	4.253
63.6	985.17	267.2	47.82		43.6	984.27	92	6.829		63.6	985.59	12.43	2.762		63.6	986.05	155	19.4		63.6	985.08	5.576	1.079		63.6	985.53	58.09	3.743
63.5	991.58	263.7	42.77		43.5	990.67	95.94	8.537		63.5	991.98	12.33	2.854		63.5	992.48	152.6	22.91		63.5	991.52	5.757	0.9995		63.5	991.89	55.51	3.164
63.4	997.94	265	43.59		43.4	997.03	97.88	10.3		63.4	998.31	12.34	2.742		63.4	998.84	156.9	21.64		63.4	997.95	5.719	1.023		63.4	998.3	59.76	3.461
63.3	1004.4	267.1	39.96		43.3	1003.3	92.29	6.61		63.3	1004.7	12.49	3.052		63.3	1005.3	159.1	24.7		63.3	1004.3	5.904	1.145		63.3	1004.7	60.02	3.961
63.2	1010.7	274.2	46.66		43.2	1009.8	96.56	8.198		63.2	1011.2	12.51	2.93		63.1	1011.6	160.9	23.44		63.1	1010.7	5.827	1.168		63.1	1011.1	61.46	4.218
63	1017.1	274	42.72		43.1	1016.2	97.37	8.588		63	1017.5	12.68	2.88		63	1018	165.4	20.55		63	1017.1	6.06	1.086		63	1017.5	61.68	3.91
62.9	1023.5	282	43.78		43	1022.5	99.39	9.94		62.9	1024	12.44	2.944		62.9	1024.4	165.5	23.77		62.9	1023.6	6.134	1.094		62.9	1023.9	61.16	3.525
62.8	1029.9	283.8	46.99		42.9	1029	97.35	8.38		62.8	1030.3	12.56	2.899		62.8	1030.8	163.7	20.93		62.8	1029.9	6.183	1.08		62.9	1030.3	61.84	3.152
62.7	1036.3	284.7	46.95		42.8	1035.3	97.46	9.133		62.7	1036.8	12.66	3.017		62.7	1037.2	165.5	25.77		62.8	1036.4	6.234	1.031		62.8	1036.6	63.88	3.461
62.6	1042.7	277.9	40.85		42.6	1041.7	97.49	7.603		62.7	1043.1	12.6	2.916		62.6	1043.6	166.5	25.11		62.7	1042.7	6.344	1.151		62.6	1043	64.02	4.842
62.5	1049.1	280.7	42.96		42.5	1048.1	101.4	9.802		62.6	1049.6	12.65	2.889		62.5	1050	172.9	22.21		62.5	1049.1	6.504	1.212		62.5	1049.3	63.15	3.588
62.4	1055.5	288	40.21		42.4	1054.4	98.51	8.472		62.4	1056	12.58	2.995		62.4	1056.4	172.4	24.36		62.4	1055.6	6.636	1.138		62.4	1055.8	65.28	4.95
62.3	1061.8	291.5	42.23		42.3	1060.9	98	7.406		62.3	1062.3	12.65	2.891		62.3	1062.9	171.4	22.42		62.3	1062	6.618	1.217		62.3	1062.2	64.8	4.57
62.2	1068.2	289.8	40.86		42.3	1067.3	99.07	7.533		62.2	1068.8	12.77	3.042		62.2	1069.2	177.6	28.03		62.2	1068.4	6.358	1.141		62.2	1068.6	64.55	4.338
62.1	1074.7	287.6	39.59		42.1	1073.6	101	6.776		62.1	1075.1	12.66	3		62.1	1075.7	176.7	25.86		62.1	1074.9	6.958	1.112		62.1	1075	61.67	3.059
62	1081.1	298	43.9		42	1080.1	103.9	9.531		62	1081.5	12.88	2.807		62	1082	179.1	22.65		62	1081.2	6.715	1.088		62	1081.4	66.92	4.281
61.9	1087.5	294.2	35.85		41.9	1086.5	102.5	9.388		61.9	1087.9	12.71	2.857		61.9	1088.3	176.8	25.14		61.9	1087.6	6.982	1.211		61.9	1087.7	67.77	5.759
61.8	1093.8	294	39.14		41.8	1092.9	103.3	8.586		61.8	1094.3	12.71	2.905		61.8	1094.8	177.9	23.64		61.8	1094	7.186	1.336		61.8	1094.1	67.67	4.406
61.6	1100.2	300.2	39.72		41.7	1099.3	103.8	8.101		61.7	1100.7	12.87	3.034		61.6	1101.2	184.8	28.18		61.6	1100.4	7.33	1.224		61.7	1100.5	67.29	4.215
61.5	1106.6	296.5	38.66		41.6	1105.6	104.2	8.038		61.5	1107.1	12.78	3.056		61.5	1107.6	184	25.35		61.5	1106.8	7.247	1.297		61.6	1106.9	68.46	3.881
61.5	1113	299.6	37.6		41.4	1112.1	106.6	9.324		61.4	1113.5	13.05	2.826		61.4	1114	187.4	23.24		61.4	1113.2	7.403	1.313		61.4	1113.2	66.98	3.666
61.4	1119.4	301.6	39.11		41.4	1118.5	107.2	9.522		61.3	1119.9	12.84	2.968		61.4	1120.4	182.7	25.34		61.3	1119.7	7.447	1.333		61.3	1119.6	68.24	3.815
61.2	1125.8	303.4	40.94		41.2	1124.8	109.1	10.65		61.3	1126.3	12.89	2.773		61.3	1126.8	186.5	24.78		61.3	1126.1	7.544	1.271		61.2	1126	70.47	5.202
61.1	1132.2	300.4	35.81		41.1	1131.3	106.8	10.37		61.2	1132.7	12.91	2.973		61.1	1133.3	193	29.13		61.2	1132.4	7.978	1.345		61.2	1132.4	72.37	4.499
61	1138.6	305.3	36.56		41.1	1137.7	109.1	11.28		61	1139.1	12.96	3.019		61	1139.6	192.9	26.77		61	1138.9	7.997	1.525		61.1	1138.8	72.2	4.255
60.9	1144.9	306.9	39.51		40.9	1144.1	107.9	11.11		60.9	1145.5	13.23	2.913		60.9	1146.1	191.3	23.3		60.9	1145.2	7.818	1.236		60.9	1145.2	71.24	3.929
60.9	1151.3	305.3	36.5		40.8	1150.5	105.7	9.99		60.8	1152	13.01	2.938		60.8	1152.5	192.2	28.98		60.8	1151.6	8.011	1.34		60.8	1151.6	72.94	3.938
60.7	1157.7	310.1	39.21		40.7	1156.8	108	9.936		60.7	1158.3	12.99	2.833		60.7	1158.8	191.8	25.2		60.7	1158	7.988	1.335		60.7	1158.1	74.52	5.465
60.6	1164.1	311.9	40.26		40.6	1163.2	110.3	11.34		60.6	1164.7	13.21	3.078		60.6	1165.2	199.2	29.49		60.6	1164.4	8.188	1.377		60.6	1164.4	74.07	5.038
60.5	1170.5	310	36.76		40.5	1169.6	106.7	10.3		60.5	1171.1	13.13	2.997		60.5	1171.6	198.8	26.79		60.5	1170.8	8.37	1.585		60.5	1170.9	73.67	4.37
60.4	1177	306.2	35.55		40.4	1176	108.7	10.53		60.4	1177.6	13.34	2.821		60.3	1178	203	25.06		60.3	1177.2	8.515	1.369		60.4	1177.2	73.99	2.809
60.3	1183.4	310.5	35.27		40.3	1182.5	110.3	10.04		60.2	1184	13.17	2.941		60.3	1184.4	196.7	26.72		60.3	1183.7	8.551	1.396		60.3	1183.6	77.77	5.734
60.2	1189.8	316.7	42.37		40.2	1188.8	108.8	8.947		60.2	1190.3	13.22	2.845		60.2	1190.8	195.4	24.49		60.2	1190.1	8.364	1.592		60.2	1190	76.67	5.637
60.1	1196.2	314.6	36.86		40.1	1195.3	111.3	9.842		60.1	1196.7	13.3	3.042		60	1197.3	206.3	30.82		60.1	1196.4	9.117	1.598		60	1196.3	77.78	4.837
60	1202.6	313.1	33.15		40	1201.7	110.3	9.764		60	1203.2	13.3	3.004		59.9	1203.6	205.6	27.94		60	1202.8	9.033	1.725		59.9	1202.8	79.01	6.218
59.8	1209	310.2	38.05		39.9	1208	112.6	11.41		59.9	1209.6	13.55	2.883		59.8	1210	211.5	25.96		59.9	1209.2	8.892	1.46		59.9	1209.2	77.3	4.027
59.7	1215.4	310.1	34.05		39.8	1214.4	110.8	8.906		59.7	1216	13.28	2.848		59.7	1216.5	204.9	30.42		59.8	1215.6	9.129	1.478		59.8	1215.6	78.4	4.603
59.6	1221.9	316.2	33.59		39.7	1220.8	114.7	10.08		59.6	1222.4	13.3	2.944		59.7	1222.9	205.6	26.42		59.6	1222	9.394	1.847		59.7	1222	79.97	4.707
59.6	1228.2	312.1	32.84		39.5	1227.3	114	10.43		59.5	1228.8	13.45	3.09		59.5	1229.2	212	31.1		59.5	1228.5	9.614	1.719		59.5	1228.3	80.97	4.795
59.5	1234.6	323.9	36.69		39.4	1233.6	112	9.512		59.5	1235.1	13.32	2.985		59.4	1235.6	212.4	27.79		59.4	1234.8	9.597	1.649		59.4	1234.7	79.84	4.105
59.3	1241.1	306.6	35.49		39.4	1239.9	113.3	8.878		59.3	1241.6	13.66	2.905		59.3	1242	219.3	27.08		59.3	1241.3	9.715	1.546		59.3	1241.1	82.26	4.181
59.2	1247.5	314.7	35.79		39.2	1246.3	116.7	11.77		59.2	1248	13.34	2.891		59.2	1248.3	215.1	28.82		59.2	1247.6	9.963	1.781		59.2	1247.5	83.1	5.011
59.1	1253.8	312.2	34.16		39.1	1252.7	115.3	11.88		59.1	1254.4	13.13	2.914		59.1	1254.8	216.7	27.83		59.1	1254	10.14	1.862		59.1	1253.9	83.52	5.45
59	1260.2	312	27.68		39	1259.2	114.4	11.72		59	1260.8	13.42	2.995		59	1261.3	216.3	30.43		59	1260.4	10.22	1.686		59	1260.3	81.78	4.015
58.9	1266.6	314.3	25.94		38.9	1265.6	112.8	10.46		58.8	1267.2	13.34	3.023		58.9	1267.6	220.7	30.21		58.9	1266.8	10.44	1.989		58.9	1266.7	85.87	6.164
58.8	1273	319.4	35.66		38.8	1271.9	114.8	9.513		58.8	1273.6	13.56	2.894		58.8	1274	224.9	27.41		58.8	1273.1	10.78	1.86		58.8	1273.1	84.63	4.493
58.7	1279.4	319.1	36.06		38.7	1278.3	115.6	9.233		58.7	1279.9	13.42	2.892		58.7	1280.4	219.6	30.15		58.7	1279.6	10.76	1.891		58.7	1279.5	87.81	5.904
58.6	1285.8	317.6	35.77		38.6	1284.7	119.9	11.67		58.6	1286.3	13.39	2.719		58.5	1286.9	223.3	29.35		58.6	1286	10.67	1.766		58.6	1285.9	86.26	5.145
58.5	1292.2	318.9	32.63		38.5	1291.2	118.8	11.05		58.5	1292.7	13.5	3.015		58.4	1293.2	227.4	33.59		58.5	1292.4	11.02	1.95		58.5	1292.3	86.91	5.079
58.4	1298.7	319.7	32.56		38.4	1297.6	119	11.94		58.3	1299.1	13.48	3.081		58.3	1299.6	225.5	30		58.4	1298.7	11.23	2.014		58.4	1298.7	85.89	5.483
58.3	1305.1	320.4	34.6		38.3	1304	118.5	11.15		58.2	1305.5	13.71	2.858		58.2	1306.1	229	28.03		58.2	1305.2	11.33	1.941		58.3	1305.1	86.76	5.078
58.1	1311.5	318.9	30.92		38.2	1310.4	116.6	9.943		58.1	1311.9	13.62	2.897		58.1	1312.5	225.9	33.21		58.1	1311.5	11.56	2.027		58.2	1311.5	88.81	4.385
58	1317.9	318.2	31		38.1	1316.7	119.7	11.92		58	1318.3	13.67	2.862		58.1	1318.8	226	30		58	1317.9	11.28	1.789		58	1317.9	88.34	5.737
57.9	1324.3	322.9	33.83		38	1323.1	115.6	9.25		58	1324.7	13.76	3.022		57.9	1325.3	232.8	33.37		58	1324.3	11.64	1.755		57.9	1324.3	88.88	6.071
57.8	1330.7	318.8	30.85		37.8	1329.5	120.4	11.06		57.8	1331.1	13.8	3.011		57.8	1331.8	229.6	27.82		57.9	1330.7	12.02	2.09		57.8	1330.7	88.95	6.311
57.7	1337.1	323.1	33.36		37.8	1336	116.9	9.842		57.7	1337.5	14.08	2.839		57.7	1338.1	236.3	29.91		57.7	1337.2	11.88	2.15		57.7	1337.1	88.41	6.429
57.6	1343.4	324.8	32.87		37.6	1342.4	120.8	9.709		57.6	1343.9	13.93	2.982		57.6	1344.5	234.4	34.86		57.6	1343.5	12.63	2.044		57.7	1343.5	88.08	4.391
57.5	1349.8	319.2	37.41		37.5	1348.8	123.9	12.1		57.5	1350.3	13.93	2.803		57.5	1350.8	235	31.02		57.5	1350	12.21	2.446		57.5	1349.8	89.12	4.78
57.4	1356.3	317.5	31.44		37.4	1355.2	120.6	10.57		57.4	1356.7	14.12	3.043		57.4	1357.3	238.3	33.48		57.4	1356.4	12.6	2.21		57.4	1356.2	90.4	4.542
57.3	1362.6	317.2	30.73		37.3	1361.6	122.9	11.9		57.3	1363.2	13.99	3.106		57.3	1363.6	235.7	28.54		57.3	1362.8	12.76	2.288		57.3	1362.7	91.58	6.658
57.2	1369.1	320	33.56		37.2	1368	122.4	11.31		57.2	1369.5	14.26	2.922		57.2	1370.1	239.3	28.74		57.2	1369.3	12.6	2.188		57.2	1369.1	89.9	5.886
57.1	1375.4	328	38.14		37.1	1374.4	122.9	11.9		57.1	1376	14.08	3.004		57.1	1376.5	236.5	34.51		57.1	1375.6	13.09	2.445		57.1	1375.5	90.32	4.995
56.9	1381.8	321.1	33.6		37	1380.7	123.5	11.17		56.9	1382.3	14.02	3.019		56.9	1382.9	244	34.22		56.9	1382.1	12.79	2.516		57	1381.9	88.79	5.198
56.8	1388.2	317.3	34.69		36.9	1387.1	123.9	11.94		56.8	1388.7	14.25	3.114		56.8	1389.3	248.9	36.66		56.8	1388.4	13.33	2.347		56.9	1388.3	92.56	5.99
56.8	1394.6	314.4	29.89		36.8	1393.5	122.8	11.18		56.8	1395.2	14.22	3.143		56.7	1395.6	243.3	30.12		56.8	1394.8	13.19	2.477		56.8	1394.7	91.66	6.176
56.7	1401.1	322.1	31.55		36.7	1399.8	121.2	9.339		56.7	1401.6	14.49	2.933		56.7	1402.1	244.2	30.43		56.7	1401.2	13.34	2.312		56.6	1401.2	91.27	6.669
56.6	1407.5	319.8	29.95		36.6	1406.2	123.5	9.775		56.5	1407.9	14.34	3.054		56.5	1408.5	246	35.07		56.6	1407.6	13.48	2.304		56.5	1407.5	91.79	5.177
56.5	1413.9	328.7	35.99		36.5	1412.6	127.6	12.77		56.4	1414.3	14.29	2.96		56.4	1414.8	248.2	33.58		56.5	1414.1	13.51	2.673		56.4	1413.9	90.04	5.621
56.3	1420.2	319.3	29.69		36.4	1419	125.9	11.18		56.3	1420.7	14.38	3.04		56.3	1421.3	247.9	35.62		56.3	1420.4	13.8	2.364		56.3	1420.3	90.29	4.53
56.2	1426.6	324.4	33		36.2	1425.3	125.5	12		56.2	1427.1	14.39	3.109		56.2	1427.6	249.2	32.56		56.2	1426.8	14.4	2.789		56.3	1426.7	91.4	5.269
56.1	1433	322.4	32.95		36.1	1431.8	123.7	10.39		56.1	1433.5	14.62	2.968		56.1	1434.1	252.9	30.52		56.1	1433.2	13.89	2.438		56.2	1433.1	90.94	5.372
56	1439.5	321.1	29.3		36	1438.1	128.2	13.14		56	1439.9	14.61	3.081		56	1440.5	249	34.09		56	1439.6	14.52	2.597		56	1439.5	93.08	5.767
55.9	1445.8	328.1	35.72		35.9	1444.5	127.1	10.86		55.9	1446.3	14.49	2.853		55.9	1446.9	250.7	32.83		55.9	1446	14.11	2.509		55.9	1445.8	92.11	6.304
55.8	1452.2	324.3	30.82		35.8	1450.9	122.8	9.747		55.8	1452.8	14.55	3.148		55.8	1453.3	253.7	35.12		55.8	1452.4	14.99	2.573		55.8	1452.3	90.33	6.192
55.7	1458.6	325	32.86		35.7	1457.3	125.9	9.778		55.7	1459.2	14.59	3.057		55.7	1459.7	256.1	32.13		55.7	1458.8	15.03	2.905		55.7	1458.7	90.17	5.607
55.6	1465	323.8	35.79		35.6	1463.7	128.7	10.68		55.6	1465.6	14.91	3.028		55.6	1466	259.1	32.48		55.6	1465.3	15.24	2.775		55.6	1465.1	88.9	4.794
55.5	1471.4	321.5	30.54		35.5	1470.1	131	13.09		55.4	1471.9	14.61	3.037		55.5	1472.4	258.2	35.03		55.5	1471.6	15.43	2.573		55.5	1471.5	90.82	5.609
55.4	1477.8	326.1	29		35.4	1476.4	131.1	13.12		55.4	1478.3	14.65	2.89		55.4	1478.8	260	32.92		55.4	1478	15.08	2.687		55.4	1477.9	90.43	5.468
55.3	1484.2	330	30.84		35.3	1482.8	128.5	9.546		55.3	1484.7	14.64	3.121		55.2	1485.2	266	40.19		55.3	1484.4	15.72	3.009		55.3	1484.3	89.5	5.993
55.2	1490.6	330	34.57		35.2	1489.2	130	11.32		55.2	1491.1	14.69	3.175		55.1	1491.6	258.7	33.97		55.2	1490.8	15.41	2.846		55.2	1490.7	89.21	6.117
55.1	1497	323.4	28.16		35.1	1495.6	130.1	11.09		55.1	1497.5	14.93	3.001		55	1498	264.7	33		55.1	1497.2	15.84	2.883		55	1497	89.41	6.259
54.9	1503.3	330.7	32.39		35	1502.1	133.9	12.12		54.9	1503.9	14.73	3.047		55	1504.5	257.2	34.34		54.9	1503.5	15.88	2.962		54.9	1503.5	88.76	5.256
54.8	1509.8	328.8	36.89		34.9	1508.4	130	10.65		54.8	1510.3	14.69	2.986		54.8	1510.8	267.1	37.03		54.8	1510	16.13	2.994		54.8	1509.8	86.88	5.545
54.7	1516.1	328.4	31.93		34.8	1514.9	130.1	9.55		54.7	1516.8	14.92	3.187		54.7	1517.3	271.9	39.73		54.7	1516.3	16.25	3.033		54.8	1516.3	87.07	5.078
54.6	1522.5	334.3	31.62		34.7	1521.2	135.5	12.23		54.6	1523.1	14.9	3.263		54.6	1523.6	268.1	35.6		54.6	1522.7	16.5	3.025		54.6	1522.6	88.68	5.487
54.5	1529	326.7	32.76		34.6	1527.6	134.7	12.07		54.5	1529.5	15.1	2.931		54.5	1530	270.1	33.7		54.5	1529.2	16.34	2.823		54.5	1529.1	87.17	6.64
54.4	1535.3	331.5	32.58		34.4	1534	134.4	12.22		54.4	1536	14.82	3.126		54.4	1536.4	264.2	35.8		54.4	1535.6	17.26	3.065		54.4	1535.5	86.29	4.314
54.3	1541.7	330.4	36.09		34.3	1540.3	135.7	12.12		54.3	1542.3	14.93	3.079		54.3	1542.8	268.2	35.89		54.3	1541.9	16.98	3.114		54.3	1541.9	88.13	4.975
54.2	1548.1	329.7	36.06		34.2	1546.7	137.5	14.19		54.2	1548.8	15.04	3.267		54.2	1549.2	276.5	41.98		54.2	1548.3	17.2	2.965		54.2	1548.3	87.9	4.857
54.1	1554.5	328.6	29.6		34.1	1553.1	133.9	10.81		54.1	1555.2	15.1	3.114		54.1	1555.7	275.2	36.09		54.1	1554.6	17.68	3.352		54.1	1554.7	87.13	6.36
54	1560.8	335.1	37.6		34	1559.6	134.6	10.78		54	1561.5	15.38	3.08		54	1562.1	275.4	35.4		54	1561	17.78	3.55		54	1561.1	85.67	4.967
53.9	1567.2	330.5	34.36		33.9	1565.9	136.1	12.2		53.9	1567.9	15.15	3.174		53.9	1568.5	273.9	37.71		53.9	1567.4	17.77	3.296		53.9	1567.5	87.59	5.393
53.8	1573.6	330.7	32.85		33.8	1572.3	136.8	11.85		53.7	1574.4	15.14	3.033		53.8	1574.9	278.6	38.7		53.8	1573.8	17.64	2.93		53.8	1573.9	85.44	5.062
53.6	1580.1	330.7	32.68		33.7	1578.7	137.5	11.94		53.6	1580.7	15.25	3.227		53.7	1581.3	282.3	42.73		53.7	1580.2	18.44	3.287		53.7	1580.3	85.64	4.837
53.5	1586.4	331.6	30.1		33.6	1585	137.3	11.52		53.6	1587.1	15.09	3.198		53.5	1587.6	281	38.52		53.5	1586.7	18.47	3.915		53.5	1586.7	86.78	7.317
53.5	1592.8	336.4	35.23		33.5	1591.5	138.3	11.11		53.5	1593.5	15.51	3.02		53.4	1594.1	283.4	36.58		53.4	1593.1	18.55	3.522		53.4	1593.1	85.39	5.489
53.4	1599.2	331.1	33.46		33.4	1597.8	139.1	11.44		53.4	1599.9	15.47	3.143		53.3	1600.5	276	38.79		53.3	1599.5	19.16	3.181		53.3	1599.5	83.51	4.281
53.3	1605.5	333.3	28.3		33.3	1604.2	139.3	11.98		53.3	1606.3	15.3	2.967		53.3	1606.8	278.2	37.4		53.3	1605.9	19.23	3.492		53.3	1605.9	84.55	4.37
53.2	1612	337.6	32.96		33.2	1610.6	141.4	12.77		53.1	1612.8	15.43	3.355		53.1	1613.2	285.2	43.03		53.2	1612.3	19.04	3.376		53.2	1612.2	85.42	4.226
53	1618.3	334.8	32.99		33.1	1617.1	140	11.29		53	1619.2	15.4	3.09		53	1619.7	285.3	37.23		53.1	1618.7	19.37	3.693		53	1618.7	84.88	4.743
52.9	1624.7	336.7	34.65		33	1623.4	139.7	11.31		52.9	1625.5	15.7	2.933		52.9	1626.1	288.8	36.72		52.9	1625.1	19.72	3.492		52.9	1625.1	86.01	5.458
52.8	1631.2	335.1	31.29		32.9	1629.7	139.5	12.13		52.8	1632	15.43	3.215		52.8	1632.5	285.9	41.91		52.8	1631.5	20.28	3.674		52.8	1631.5	85.89	5.741
52.7	1637.5	337.6	32.53		32.8	1636.2	140.9	12.64		52.7	1638.4	15.49	3.05		52.7	1638.8	286.7	40.61		52.7	1637.9	19.99	3.53		52.7	1637.9	84.12	4.99
52.6	1643.9	335.3	32.15		32.6	1642.6	143.6	14.09		52.6	1644.8	15.6	3.268		52.6	1645.3	289.2	42.24		52.6	1644.3	20.24	3.437		52.6	1644.3	84.14	4.794
52.5	1650.3	338.8	32.3		32.5	1648.9	138.5	11.81		52.5	1651.1	15.54	3.115		52.5	1651.6	287.9	38.31		52.5	1650.7	20.92	4.09		52.5	1650.6	85.98	5.346
52.4	1656.7	339.4	35.45		32.4	1655.3	141	11.48		52.4	1657.6	15.89	3.005		52.4	1658.1	291.4	39.09		52.4	1657.1	20.51	3.725		52.4	1657	85.99	6.224
52.2	1663.1	336.3	40.92		32.3	1661.8	141.8	12.59		52.3	1664	15.52	3.134		52.3	1664.5	288.2	41.02		52.3	1663.5	21.64	3.575		52.3	1663.4	85.96	5.622
52.2	1669.4	333.4	33.62		32.2	1668.1	141.2	12.34		52.2	1670.4	15.64	2.971		52.2	1670.8	292.7	41.23		52.1	1669.9	21.37	3.977		52.1	1669.8	85.14	5.522
52.1	1675.8	335.1	33.58		32.1	1674.5	144.1	14.62		52.1	1676.8	15.75	3.235		52	1677.3	300.3	45.23		52	1676.3	21.6	3.992		52.1	1676.2	82.86	4.391
52	1682.3	338.6	32.66		32	1680.9	141.2	12.65		52	1683.3	15.86	3.058		51.9	1683.7	297.5	41.98		51.9	1682.8	21.98	3.765		52	1682.6	85.11	4.652
51.9	1688.6	336.6	33.62		31.9	1687.3	140.6	12.45		51.8	1689.6	15.91	2.996		51.8	1690.1	298.2	42.19		51.9	1689.1	21.97	4.243		51.9	1689	85.9	6.387
51.8	1695	336.1	32.95		31.8	1693.6	139.5	12.13		51.7	1696	15.58	3.195		51.7	1696.5	295.2	43.98		51.8	1695.5	22.71	3.749		51.8	1695.4	84.42	5.382
51.7	1701.4	338.8	34.08		31.7	1700.1	139.3	10.87		51.6	1702.5	16.08	3.131		51.7	1702.8	297.4	42.25		51.6	1701.9	22.98	4.293		51.6	1701.8	84.94	6.177
51.5	1707.9	339.2	36.51		31.6	1706.5	140.1	12.28		51.5	1708.8	15.96	3.247		51.5	1709.3	302.2	45.46		51.5	1708.3	22.71	4.374		51.5	1708.1	83.66	5.382
51.4	1714.3	338.2	33.45		31.5	1712.9	140.5	11.14		51.5	1715.2	15.79	2.894		51.4	1715.7	300.6	42.27		51.4	1714.7	23.41	4.633		51.4	1714.6	85.1	5.92
51.3	1720.7	340.9	35.87		31.3	1719.3	143.6	13.41		51.3	1721.7	15.98	3.121		51.3	1722	304.3	41.37		51.3	1721.1	23.75	4.526		51.3	1720.9	83.14	5.539
51.2	1727.1	336.8	36.53		31.2	1725.6	143.1	11.97		51.2	1728	15.93	3.233		51.2	1728.5	296	44.54		51.2	1727.5	23.71	4.279		51.3	1727.4	82.9	4.845
51.1	1733.4	332.6	30.24		31.1	1732.1	142.7	11.6		51.1	1734.4	16.19	3.135		51.1	1734.8	306.4	43.59		51.1	1733.9	23.65	4.233		51.1	1733.8	84.8	4.496
51	1739.9	335.6	32.58		31	1738.4	145.1	12.44		51	1740.8	16.12	3.294		51	1741.3	307.7	47.11		51	1740.3	24.17	4.192		51	1740.2	85.34	5.901
50.9	1746.3	334.7	28.56		30.9	1744.9	143.2	12.38		50.9	1747.2	16.17	3.186		50.9	1747.7	304.6	41.81		50.9	1746.7	24.36	4.308		50.9	1746.6	85.2	5.553
50.8	1752.5	342.8	35.27		30.8	1751.3	144.6	11.18		50.8	1753.6	16.37	2.951		50.8	1754	307.2	44.52		50.8	1753.1	24.84	4.687		50.7	1753	85.12	6.375
50.7	1759	337.2	34.16		30.7	1757.6	144.7	10.61		50.7	1760	15.88	3.082		50.7	1760.5	303.5	45.6		50.7	1759.5	24.77	4.375		50.7	1759.4	84.64	5.156
50.6	1765.4	346.7	34.88		30.6	1764.1	144.5	13.07		50.6	1766.3	16.07	2.995		50.6	1766.8	311.2	45.54		50.6	1765.9	25.25	4.36		50.6	1765.8	85.28	5.01
50.4	1771.8	344.6	37.47		30.5	1770.5	145.8	12.2		50.5	1772.8	16.26	3.215		50.5	1773.3	313.6	48.1		50.5	1772.3	24.93	4.383		50.5	1772.1	84.44	5.028
50.3	1778.2	336.7	34.07		30.4	1776.9	145.1	11.63		50.3	1779.2	16.21	3.016		50.4	1779.7	306.8	42.91		50.4	1778.6	25.81	4.653		50.4	1778.6	86.25	5.575
50.3	1784.6	342.2	36.22		30.3	1783.2	144.4	11.61		50.2	1785.6	16.43	2.948		50.2	1786.1	317.5	44.73		50.3	1785.1	25.96	4.787		50.2	1785	85.2	6.623
50.2	1790.9	335.9	33.4		30.2	1789.6	145.8	11.9		50.2	1792	15.92	3.17		50.1	1792.5	312.8	47.56		50.1	1791.5	26.91	5.024		50.1	1791.4	85.46	6.375
50.1	1797.3	343.5	30.68		30.1	1796	144.9	10.84		50.1	1798.4	16.33	3.064		50	1798.8	317.3	47.52		50	1797.9	26.85	4.602		50	1797.8	85.04	6.191
49.9	1803.7	343	34.38		30	1802.5	143.6	10.14		49.9	1804.8	16.44	3.302		49.9	1805.3	319.7	50.42		49.9	1804.3	26.36	4.7		50	1804.1	83.93	5.143
49.8	1810.1	337.4	36.16		29.9	1808.8	146.4	10.91		49.8	1811.2	16.44	2.997		49.8	1811.7	311.4	44.52		49.9	1810.7	26.99	5.158		49.8	1810.5	85.5	5.668
49.7	1816.5	343.9	36.74		29.8	1815.3	147.4	11.84		49.7	1817.6	16.53	2.928		49.7	1818.1	318.3	44.93		49.7	1817.2	27.01	4.728		49.7	1817	85.7	6.678
49.6	1822.8	338.6	38.98		29.6	1821.6	146.1	11.6		49.6	1824	16.36	3.103		49.6	1824.5	317.8	48.61		49.6	1823.6	28.08	5.177		49.6	1823.4	86.05	6.432
49.5	1829.2	335.2	32.69		29.5	1828	144.4	10.5		49.5	1830.3	16.3	3.04		49.5	1830.8	323.2	49.22		49.5	1830	27.96	5.108		49.5	1829.7	85.7	5.311
49.4	1835.6	340.3	32.48		29.4	1834.5	149.5	12.49		49.4	1836.8	16.36	3.093		49.4	1837.3	323.9	53.93		49.4	1836.3	27.21	4.753		49.4	1836.2	86.75	5.605
49.3	1842	335.5	33.61		29.3	1840.8	146.6	13		49.3	1843.1	16.41	3.128		49.3	1843.6	324.5	50.37		49.3	1842.7	27.43	5.37		49.3	1842.5	87.07	5.513
49.2	1848.3	341	35.79		29.2	1847.3	144.5	11.27		49.2	1849.5	16.67	2.865		49.2	1850	316.3	46.17		49.2	1849.1	28.47	5.336		49.2	1848.9	85.35	5.242
49.1	1854.7	341.4	38.82		29.1	1853.6	143.7	9.937		49	1856	16.29	3.059		49.1	1856.4	318.9	49.9		49.1	1855.5	28.51	4.734		49.1	1855.3	86.89	5.032
49	1861.1	340.6	34.75		29	1860.1	145.1	10.65		49	1862.4	16.43	2.879		49	1862.8	318.4	48.73		48.9	1861.9	28.77	5.348		49	1861.7	87.84	6.509
48.9	1867.6	340.6	30.73		28.9	1866.5	146.6	11.73		48.9	1868.8	16.74	3.381		48.9	1869.2	324.1	52.42		48.8	1868.3	28.87	4.877		48.9	1868.2	87.08	4.924
48.8	1873.9	340.8	35.86		28.8	1872.9	147	10.56		48.8	1875.1	16.48	3.051		48.8	1875.6	326	51.23		48.8	1874.8	29.22	5.641		48.8	1874.7	88.29	5.327
48.6	1880.3	340.5	34.75		28.7	1879.3	148.4	12.65		48.6	1881.6	17	3.062		48.7	1882	328.4	49.61		48.7	1881.1	28.55	5.44		48.6	1881	88.36	7.092
48.5	1886.7	339.7	38.54		28.6	1885.6	146.1	10.95		48.5	1888	16.61	3.119		48.5	1888.4	323	49.78		48.6	1887.5	29.53	4.672		48.5	1887.4	88.11	6.421
48.5	1893.1	336.2	34.27		28.5	1892.1	147.1	12.28		48.4	1894.3	16.53	3.029		48.4	1894.8	329.1	52.12		48.4	1894	28.99	5.242		48.4	1893.7	87.56	5.849
48.4	1899.5	337.1	30.84		28.3	1898.4	149.2	13.14		48.3	1900.7	16.63	3.027		48.3	1901.3	335.6	55.96		48.3	1900.3	30.33	5.833		48.3	1900.1	87.97	5.546
48.3	1905.9	342.2	36.03		28.3	1904.8	146.7	12.85		48.2	1907.1	16.43	3.235		48.2	1907.7	326.2	49.24		48.2	1906.8	30.14	5.95		48.2	1906.5	88.86	6.064
48.1	1912.3	342	40.01		28.2	1911.2	145	10.58		48.1	1913.5	16.9	2.985		48.1	1914	326.6	48.32		48.1	1913.1	29.3	5.092		48.1	1912.9	86.69	6.087
48	1918.7	334.7	29.96		28	1917.6	145.8	11.67		48	1919.9	16.78	3.014		48	1920.5	330.4	53.76		48.1	1919.5	30	5.245		48	1919.3	87.49	5.282
47.9	1925.1	344	38.6		27.9	1924	144.2	12.23		47.9	1926.3	16.55	2.791		47.9	1926.8	335.8	54.62		47.9	1925.9	30.49	5.934		47.9	1925.6	88.22	5.246
47.8	1931.5	342.3	37.86		27.8	1930.4	145.1	10.15		47.8	1932.8	16.87	3.207		47.8	1933.3	334.5	54.53		47.8	1932.3	30.15	5.348		47.8	1932	88.49	6.172
47.7	1937.9	340.6	37.63		27.7	1936.7	146.6	11.52		47.7	1939.2	16.81	3.043		47.7	1939.7	334.3	49.69		47.7	1938.7	30.88	5.782		47.7	1938.4	89.63	5.823
47.6	1944.3	335	34.58		27.6	1943.2	147.4	11.3		47.6	1945.5	17.06	2.946		47.5	1946.1	340.8	55.67		47.6	1945.1	30.62	5.665		47.6	1944.8	89.74	6.266
47.5	1950.7	339.7	40.15		27.5	1949.6	146.6	9.571		47.5	1952	16.62	3.076		47.4	1952.5	335	53.93		47.5	1951.5	31.08	4.978		47.5	1951.1	88.19	5.664
47.4	1957.1	334.7	33.92		27.4	1956	147.4	12.42		47.3	1958.3	16.86	3.064		47.4	1958.9	332.1	49.64		47.4	1958	30.96	5.296		47.4	1957.6	87.31	6.015
47.3	1963.4	335.7	31.95		27.3	1962.4	148.7	11.92		47.2	1964.8	17.04	3.288		47.3	1965.3	340.1	54.98		47.3	1964.3	31.01	5.28		47.3	1964.1	85.6	6.26
47.2	1969.9	338.4	37.66		27.2	1968.8	147.1	11.2		47.2	1971.2	16.97	3.056		47.2	1971.6	340.6	53.15		47.2	1970.7	31.51	6.009		47.2	1970.4	87.62	5.019
47.1	1976.2	339.2	33.99		27.1	1975.2	146.6	10.94		47.1	1977.6	17.15	2.899		47	1978	343.9	52.66		47.1	1977.1	31.66	6.641		47.1	1976.7	88.71	6.232
46.9	1982.7	336.4	33.94		27	1981.6	145.6	9.022		47	1984	16.93	3.084		46.9	1984.4	339.1	55.95		46.9	1983.5	32.23	5.611		46.9	1983.1	88.04	6.382
46.8	1989.1	342	40.19		26.9	1987.9	147.4	12.12		46.8	1990.4	16.7	3.017		46.8	1990.8	342.2	54.73		46.8	1989.8	31.73	5.747		46.8	1989.6	87.98	5.87
46.7	1995.5	333.4	34.93		26.8	1994.3	146.5	10.38		46.7	1996.7	17	3.286		46.7	1997.2	342.4	56.79		46.7	1996.2	31.9	5.706		46.7	1996	86.78	6.037
46.7	2001.9	331.1	33.3		26.7	2000.7	146.7	10.53		46.6	2003.1	17.01	3.071		46.6	2003.6	346	58.03		46.6	2002.6	31.22	4.905		46.6	2002.4	87.16	6.894
46.6	2008.3	334.6	32.33		26.5	2007.1	147	10.81		46.5	2009.5	17.28	2.859		46.5	2010	344.4	55.09		46.5	2009.1	31.36	5.685		46.5	2008.8	86.96	6.701
46.4	2014.7	335.4	35.24		26.5	2013.5	147.2	10.81		46.4	2016	16.79	3.116		46.4	2016.4	343.8	55.6		46.4	2015.5	32.58	6.147		46.4	2015.2	86.21	6.388
46.3	2021.1	338.9	35.9		26.3	2019.9	149	11.46		46.3	2022.3	16.96	3.129		46.3	2022.8	345.4	55.46		46.3	2021.9	32.4	5.957		46.3	2021.6	86.55	6.327
46.2	2027.5	333.2	33.52		26.3	2026.3	147.6	10.22		46.2	2028.8	17.08	3.239		46.2	2029.2	345.1	57.53		46.2	2028.3	31.92	5.485		46.2	2027.9	84.76	5.635
46.1	2034	335.8	38.28		26.1	2032.7	148.2	10.22		46.1	2035.2	17.1	3.134		46.1	2035.6	347.4	57.39		46.1	2034.6	32.49	5.95		46.1	2034.3	85.64	6.082
46	2040.3	337.2	38.23		26	2039.1	147.9	11.22		46	2041.6	17.3	2.867		45.9	2042	355.5	58.11		46	2041.1	32.34	6.309		46	2040.7	85.5	6.178
45.9	2046.8	332.3	36.26		25.9	2045.5	146.6	10.38		45.9	2048	16.97	3.031		45.9	2048.3	352.9	57.97		45.9	2047.5	32.55	5.495		45.9	2047	84.8	5.729
45.8	2053.1	336.2	35.84		25.8	2051.8	147.4	10.18		45.8	2054.3	16.97	2.955		45.8	2054.7	346.9	54.33		45.8	2053.9	32.41	5.521		45.8	2053.4	85.71	5.68
45.7	2059.5	338.5	39.45		25.7	2058.3	148	9.209		45.7	2060.8	17.23	3.282		45.7	2061.1	353.5	60.72		45.6	2060.3	32.63	5.998		45.7	2059.8	85.82	5.792
45.6	2065.9	334.1	36.63		25.6	2064.6	148.2	10.53		45.6	2067.1	17.08	3.084		45.6	2067.5	349.6	59.96		45.5	2066.7	33.19	6.053		45.6	2066.2	84.14	5.621
45.5	2072.3	331.8	34.01		25.5	2071	147.8	10.77		45.5	2073.5	17.41	2.945		45.4	2074	354.4	57.64		45.5	2073.1	32.85	6.061		45.4	2072.6	84.55	5.187
45.4	2078.7	334.1	38.37		25.4	2077.4	148.6	11.1		45.3	2079.9	17.32	3.028		45.3	2080.3	354.4	59.69		45.4	2079.6	33.29	5.893		45.3	2079	83.29	6.433
45.2	2085.1	330	36.55		25.3	2083.8	148.1	10.21		45.2	2086.3	17.14	2.816		45.2	2086.7	351.9	56.99		45.3	2085.9	32.79	6.16		45.3	2085.4	83.33	5.626
45.1	2091.4	332.2	37		25.2	2090.2	148.7	11.54		45.1	2092.7	17.21	3.318		45.1	2093.1	354.8	57.78		45.1	2092.4	33.39	5.941		45.2	2091.8	82.54	5.924
45	2097.9	330	36.61		25.1	2096.6	143.3	9.208		45	2099.1	17.08	3.261		45	2099.5	354.9	60.37		45	2098.7	34.71	7.212		45.1	2098.1	82.28	5.444
45	2104.3	326.9	33.02		25	2102.9	148.4	10		44.9	2105.5	17.44	2.864		44.9	2106	356.1	56.73		44.9	2105.2	33.47	5.865		44.9	2104.6	81.84	4.985
44.9	2110.7	329.7	38.41							44.8	2112	17.12	3.137		44.8	2112.4	354.4	58.57		44.8	2111.5	33.91	5.777		44.8	2111	81.93	6.387
44.7	2117.1	326.6	36.38							44.7	2118.3	17.05	2.965		44.7	2118.7	359.7	59.29		44.7	2117.9	33.9	6.283		44.7	2117.3	80.63	5.824
44.6	2123.5	327.4	34.79							44.6	2124.8	17.27	3.194		44.6	2125.2	360.6	64.17		44.6	2124.3	34.23	5.809		44.6	2123.7	80.33	5.485
44.5	2129.9	326.9	34.7							44.5	2131.1	17.2	3.242		44.4	2131.5	360.1	61.5		44.5	2130.7	34.47	6.411		44.5	2130.1	80.44	5.325
44.4	2136.3	328.3	32.41							44.4	2137.6	17.48	2.83		44.4	2137.9	359.1	60.05		44.4	2137.1	34.31	6.332		44.4	2136.5	79.75	5.629
44.3	2142.7	323.5	32.31							44.3	2143.9	17.15	3.101		44.3	2144.3	357.1	59.14		44.3	2143.5	35.19	6.139		44.3	2142.9	78.78	5.866
44.2	2149.1	328	33.06							44.2	2150.4	17.06	2.854		44.2	2150.8	358.9	57.18		44.1	2149.9	34.5	6.676		44.2	2149.2	79.44	5.605
44.1	2155.5	331.4	35.24							44	2156.8	17.35	3.149		44.1	2157.2	358.9	59.53		44.1	2156.3	33.93	5.971		44.1	2155.7	77.96	5.505
44	2161.9	329.9	35.61							44	2163.2	17.24	3.124		44	2163.5	362.4	60.34		44	2162.7	34.2	6.009		44	2162	77.56	5.165
43.9	2168.2	331.9	35.91							43.9	2169.6	17.67	2.984		43.8	2169.9	364.5	62.31		43.9	2169.1	34.42	5.862		43.9	2168.4	76.93	5.161
43.8	2174.6	331.8	35.82							43.7	2175.9	17.3	3.064		43.7	2176.3	368.8	62.91		43.7	2175.5	35.7	6.119		43.8	2174.8	77.63	5.122
43.6	2181	329	38.35							43.6	2182.3	17.27	2.866		43.6	2182.7	366	60.17		43.7	2181.8	35.27	6.081		43.7	2181.2	77.16	5.951
43.6	2187.4	327.6	34.54							43.5	2188.7	17.5	3.185		43.5	2189.1	363.4	61.32		43.5	2188.2	35.52	6.153		43.6	2187.6	76.44	5.853
43.5	2193.8	326.6	36.77							43.4	2195.1	17.33	3.133		43.4	2195.5	360.8	61.14		43.4	2194.7	35.46	6.762		43.4	2194	75.49	6.239
43.3	2200.1	329.3	33.67							43.3	2201.6	17.71	2.915		43.3	2201.9	366.9	61.46		43.3	2201.1	34.9	6.107		43.3	2200.4	73.85	4.796
43.2	2206.5	330.1	36.19							43.3	2207.9	17.49	3.061		43.2	2208.3	365.8	61.08		43.2	2207.5	36	5.92		43.2	2206.8	74.88	5.889
43.1	2212.9	329.2	36.99							43.1	2214.3	17.14	2.799		43.1	2214.7	365	59.17		43.1	2213.9	35.65	6.232		43.1	2213.2	73.32	4.503
43	2219.4	329.9	34.09							43	2220.8	17.38	3.249		43	2221.1	370.2	62.67		43	2220.3	36.25	6.463		43.1	2219.5	73.55	5.427
42.9	2225.7	329.8	37.68							42.9	2227.1	17.31	3.278		42.9	2227.5	367.6	64.49		42.9	2226.7	35.97	7.02		42.9	2225.9	73.58	6.042
42.8	2232.1	321	35.55							42.8	2233.6	17.7	2.953		42.8	2233.8	368.3	62.21		42.8	2233.1	35.79	6.118		42.8	2232.3	72.96	5.838
42.7	2238.4	326.3	35.43							42.7	2240	17.28	3.027		42.7	2240.3	371.3	63.19		42.7	2239.5	37.14	6.376		42.7	2238.7	71.43	5.206
42.6	2244.8	325.5	35.04							42.6	2246.4	17.32	2.836		42.6	2246.7	367.3	61.72		42.6	2245.9	35.61	6.348		42.6	2245.2	71.36	4.973
42.5	2251.2	325.9	32.4							42.5	2252.8	17.63	3.141		42.4	2253.1	370.4	62.01		42.5	2252.3	36.87	6.069		42.5	2251.5	71.93	5.019
42.4	2257.5	325.9	32.77							42.4	2259.1	17.6	2.992		42.4	2259.5	365.5	61.62		42.3	2258.7	37.67	7.208		42.4	2257.9	70.6	5.342
42.3	2264	324.5	35.56							42.2	2265.6	17.82	2.79		42.3	2266	373.9	62.73		42.3	2265.1	36.64	6.961		42.3	2264.3	69.28	4.714
42.2	2270.4	325.7	35.47							42.1	2272	17.4	3.115		42.1	2272.3	369.6	61.02		42.2	2271.5	38.39	6.316		42.2	2270.7	70.26	5.797
42.1	2276.8	330	37.15							42	2278.5	17.67	3.074		42.1	2278.7	370.7	61.03		42	2277.9	37.4	6.686		42	2277.1	69.02	5.378
42	2283.2	325.5	32.46							41.9	2284.9	17.85	3.182		41.9	2285.1	371.7	62.24		41.9	2284.3	37	5.916		41.9	2283.5	69.18	5.183
41.8	2289.5	329.4	38.01							41.8	2291.3	17.55	2.623		41.8	2291.5	372.5	63.07		41.8	2290.7	38.23	6.605		41.8	2289.9	68.46	4.612
41.8	2296	323.8	35.29							41.7	2297.7	17.62	2.846		41.7	2297.9	371.4	61.52		41.7	2297.1	37.34	6.7		41.7	2296.3	67.79	4.844
41.6	2302.3	327.5	37.4							41.6	2304	17.54	3.134		41.6	2304.3	375.2	64.43		41.6	2303.5	38.73	6.586		41.7	2302.7	67.22	5.687
41.5	2308.8	324.7	36.16							41.5	2310.5	18.08	2.923		41.5	2310.7	372.9	60.04		41.5	2309.8	37.73	6.493		41.5	2309.1	66.87	4.887
41.4	2315.1	324.2	37.49							41.4	2316.9	17.68	3.019		41.4	2317.1	371	62.21		41.4	2316.2	38.19	6.574		41.4	2315.5	64.43	4.91
41.3	2321.5	327.5	34.55							41.3	2323.3	17.54	2.622		41.3	2323.5	372.9	63.87		41.3	2322.7	38.39	6.789		41.3	2321.8	66.62	5.478
41.2	2327.9	321	36.6							41.2	2329.6	17.71	3.014		41.2	2330	373.8	62.69		41.2	2329.1	37.87	6.925		41.2	2328.3	66.15	5.368
41.1	2334.3	316.9	33.92							41.1	2336	17.54	3.045		41.1	2336.3	372.9	62.56		41.1	2335.4	40	6.861		41.1	2334.6	64.82	4.722
41	2340.7	321.8	33.9							41	2342.4	17.71	2.954		41	2342.7	371	60.38		41	2341.8	39.41	6.902		41	2341.1	65.36	5.128
40.9	2347.1	329.6	40.48							40.9	2348.8	17.86	3.166		40.9	2349.2	375.3	64.04		40.9	2348.2	38.83	6.436		40.9	2347.5	65.67	5.053
40.8	2353.5	324.2	38.1							40.7	2355.2	17.69	2.955		40.8	2355.6	373.4	63.17		40.8	2354.6	39.98	6.949		40.8	2353.8	64.96	4.867
40.7	2359.9	323.3	35.76							40.7	2361.6	17.96	2.685		40.7	2362	374.9	60.97		40.6	2361	39.82	7.422		40.7	2360.3	64.88	4.707
40.6	2366.3	323.5	35.61							40.5	2368	17.4	3.115		40.5	2368.4	376.1	63.19		40.6	2367.4	39.9	7.002		40.6	2366.7	64.92	5.342
40.5	2372.7	322.3	35.73							40.4	2374.5	17.77	2.963		40.4	2374.8	373.4	60.93		40.4	2373.8	41.77	8.106		40.5	2373.1	64.56	4.661
40.3	2379.1	325.2	38.89							40.3	2380.8	17.84	3.09		40.3	2381.1	377	63.39		40.3	2380.2	40.48	6.978		40.3	2379.5	64.26	4.343
40.3	2385.5	321.4	35.75							40.2	2387.2	17.67	2.777		40.2	2387.5	375.1	63.8		40.2	2386.6	41.07	6.907		40.2	2385.8	64.24	4.812
40.2	2391.9	322.9	35.53							40.1	2393.6	17.75	2.8		40.1	2393.9	373.3	61.31		40.1	2393	40.05	7.006		40.1	2392.3	65.05	5.5
40.1	2398.3	323	36.62							40	2400.1	17.56	3.019		40	2400.3	370.2	59.36		40	2399.4	41.18	7.114		40	2398.6	63.68	5.054
39.9	2404.7	319.7	34.75							39.9	2406.5	17.55	2.885		39.9	2406.7	374.3	61.83		39.9	2405.8	41.12	7.114		39.9	2405.1	63.92	4.59
39.8	2411.1	321.8	33.53							39.8	2412.9	17.6	2.984		39.8	2413.1	373.1	61.29		39.8	2412.2	41.07	5.887		39.8	2411.5	64.23	5.155
39.7	2417.5	323.5	38.14							39.7	2419.3	17.31	2.687		39.7	2419.5	371.3	61.9		39.7	2418.6	41.85	7.165		39.7	2417.9	63.02	5.196
39.6	2423.9	325.4	35.13							39.6	2425.7	16.92	2.631		39.6	2425.9	374.1	62.05		39.6	2425	41.79	7.744		39.6	2424.3	62.39	4.801
39.5	2430.3	322.3	30.79							39.5	2432	16.96	3.08		39.5	2432.3	372.5	60.14		39.5	2431.4	43.03	7.742		39.5	2430.6	63.19	5.287
39.4	2436.7	327.3	38.83							39.4	2438.4	17.33	2.814		39.4	2438.7	367.2	55.56		39.4	2437.8	42.36	7.117		39.4	2437	61.69	4.553
39.3	2443.1	321.5	39.43							39.3	2444.8	17.6	3.034		39.2	2445.1	378	60.68		39.3	2444.1	42	6.957		39.3	2443.5	63.19	4.821
39.2	2449.5	328.8	36.93							39.2	2451.2	17.32	2.758		39.1	2451.6	375.1	60.62		39.2	2450.6	42.71	6.646		39.2	2449.8	62.25	4.641
39.1	2455.9	317.7	35.25							39	2457.7	17.36	2.845		39	2457.9	377.5	60.22		39	2457	42.71	7.135		39.1	2456.3	61.93	5.053
39	2462.2	323.3	33.92							38.9	2464.1	17.05	2.923		38.9	2464.3	375.4	62.04		39	2463.3	44.4	7.695		39	2462.7	61.89	4.878
38.9	2468.7	325.2	36.7							38.8	2470.4	17.47	2.853		38.8	2470.7	375.1	61.16		38.8	2469.8	43.62	8.203		38.9	2469	61.27	4.14
38.8	2475	324.2	36.96							38.7	2476.8	17.49	2.992		38.7	2477	374.6	60.1		38.7	2476.2	43.83	7.221		38.7	2475.4	62.99	5.475
38.7	2481.4	323.1	37.39							38.6	2483.2	17.06	2.571		38.6	2483.5	375.5	61.34		38.6	2482.6	42.92	6.792		38.7	2481.8	62.14	5.446
38.5	2487.7	320.4	31.49							38.5	2489.7	17.25	2.801		38.5	2489.8	372.3	59.79		38.5	2489	42.46	7.376		38.5	2488.1	60.02	4.309
38.4	2494.2	326.8	33.23							38.4	2496.1	17.13	2.977		38.4	2496.2	375.8	62.9		38.5	2495.3	44	7.311		38.4	2494.6	61.3	5.04
38.3	2500.6	327.5	31.5							38.3	2502.4	17.67	2.877		38.3	2502.6	372.8	58.59		38.3	2501.8	43.74	7.69		38.3	2501	59.7	4.382
38.2	2507	323.4	38.06							38.2	2508.8	17.46	2.972		38.2	2509	372.8	61.23		38.2	2508.1	44.96	7.551		38.2	2507.3	60.32	4.823
38.1	2513.4	324.8	36.29							38.1	2515.2	17.34	2.584		38.1	2515.5	372.5	59.44		38.1	2514.6	44.98	7.03		38.1	2513.8	60.73	4.917
38	2519.8	321.5	36.48							38	2521.6	17.48	2.717		38	2521.8	374.7	59.39		38	2521	44.32	7.552		38	2520.1	60.26	5.32
37.9	2526.2	327.8	37.06							37.9	2528.1	17.25	3.013		37.9	2528.2	369.6	59.67		37.9	2527.4	45.11	7.628		37.9	2526.5	59.6	4.323
37.8	2532.6	322.4	35.15							37.8	2534.4	17.7	2.713		37.8	2534.6	372.5	59.75		37.8	2533.8	46.31	8.468		37.8	2532.8	59.31	4.879
37.7	2539	316.7	34.03							37.7	2540.9	17.53	3.094		37.7	2541	373.6	59.24		37.7	2540.2	46.34	7.332		37.7	2539.2	59.09	4.267
37.6	2545.3	322.5	34.37							37.6	2547.2	17.32	2.761		37.6	2547.4	370.5	59.39		37.6	2546.7	46.27	7.105		37.6	2545.6	59.74	4.83
37.5	2551.8	326.6	35.87							37.5	2553.5	17.48	2.675		37.5	2553.7	368.8	57.92		37.4	2553.1	45.59	7.992		37.5	2552	59.38	4.38
37.4	2558.2	324.6	33.58							37.3	2560	17.04	2.908		37.4	2560.2	370.7	59.28		37.3	2559.5	46.63	6.986		37.4	2558.3	59.81	5.033
37.3	2564.6	327.3	33.99							37.2	2566.4	17.44	2.842		37.2	2566.6	364.4	54.96		37.2	2565.9	47.13	7.466		37.3	2564.8	58.38	4.513
37.2	2571	322.4	34.9							37.1	2572.8	17.43	2.899		37.1	2573	372.5	59.44		37.1	2572.3	45.66	7.323		37.2	2571.1	60.43	4.929
37	2577.5	325.9	36.78							37	2579.2	17.27	2.699		37	2579.4	367.2	57.44		37	2578.7	46.79	7.262		37	2577.5	59.69	5.034
36.9	2583.8	321.2	37.6							36.9	2585.6	17.31	2.744		36.9	2585.8	372.1	59.81		36.9	2585	46.64	8.364		36.9	2584	59.02	4.573
36.8	2590.2	322.4	33.92							36.8	2592	17.07	2.91		36.8	2592.1	368.1	58.97		36.8	2591.5	47.57	7.778		36.8	2590.4	59.28	4.877
36.8	2596.6	321.3	34.26							36.7	2598.4	17.24	2.795		36.7	2598.6	367.1	57.1		36.7	2597.9	48.71	8.435		36.7	2596.8	57.95	4.793
36.7	2602.9	322.1	33.94							36.6	2604.8	17.28	3.034		36.6	2604.9	369.1	56.51		36.6	2604.3	46.64	7.148		36.6	2603.2	58.34	4.691
36.5	2609.4	325.7	33.43							36.5	2611.2	17.16	2.578		36.5	2611.3	366.3	56.93		36.5	2610.7	47.06	7.638		36.5	2609.5	58.74	4.941
36.4	2615.7	328.3	36.45							36.4	2617.6	17.41	2.536		36.4	2617.7	366.1	55.72		36.4	2617.1	46.56	8.595		36.4	2616	58.4	4.785
36.3	2622.1	322.3	34.16							36.3	2624	17.11	2.921		36.3	2624.1	365.2	55.6		36.3	2623.5	46.14	7.433		36.3	2622.3	58.17	5.326
36.2	2628.6	323	37.22							36.2	2630.4	17.08	2.703		36.2	2630.4	368.1	59.25		36.2	2629.9	48.85	7.866		36.2	2628.7	58.15	5.158
36.1	2635	319.3	36							36.1	2636.7	17.2	3.053		36.1	2636.9	364.9	56.37		36.1	2636.3	48.41	7.792		36.1	2635.1	57.01	4.38
36	2641.3	322	35.23							36	2643.1	17.11	2.826		36	2643.2	366.5	57.04		36	2642.7	47.62	8.422		36	2641.5	56.91	4.272
35.9	2647.8	321.2	38.91							35.8	2649.6	17.43	2.512		35.9	2649.6	364	55.49		35.9	2649.1	47.96	8.604		35.9	2647.9	56.9	4.636
35.8	2654.1	321.2	34.6							35.7	2656	16.72	2.836		35.7	2656	362.9	55.39		35.7	2655.5	49.39	7.984		35.8	2654.3	56.52	4.885
35.7	2660.5	321	32.46							35.6	2662.4	17.11	2.825		35.6	2662.4	362.3	56.53		35.6	2661.8	50.12	8.79		35.7	2660.7	56.29	4.216
35.6	2666.8	324.8	34.75							35.5	2668.8	17.29	2.905		35.5	2668.8	361.9	55.02		35.5	2668.3	48.74	7.099		35.6	2667.1	55.72	4.515
35.5	2673.2	324	33.5							35.4	2675.3	16.98	2.599		35.4	2675.2	362.5	55.66		35.4	2674.7	49.87	9.331		35.5	2673.5	54.88	3.994
35.3	2679.6	324.8	33.04							35.3	2681.6	17.09	2.634		35.3	2681.6	360.2	54.71		35.3	2681.2	49.63	9.298		35.3	2679.9	56.42	4.442
35.2	2686.1	323.6	36.37							35.2	2688	16.75	2.84		35.2	2688	361.2	53.13		35.2	2687.5	50.98	8.145		35.2	2686.3	56.14	4.782
35.1	2692.4	323.6	33.59							35.1	2694.4	16.89	2.699		35.1	2694.3	351.2	49.41		35.1	2693.9	49.84	8.277		35.1	2692.7	55.61	4.518
35	2698.8	322.2	37.16							35	2700.8	17.03	2.94		35	2700.8	364.3	53.86		35	2700.3	49.37	7.735		35	2699.1	55.25	4.555
34.9	2705.2	319.7	33.3							34.9	2707.2	16.9	2.705		34.9	2707.1	362.4	54.09		34.9	2706.6	49.36	7.819		34.9	2705.5	55.16	4.473
34.8	2711.6	321.2	36.44							34.8	2713.6	16.99	2.78		34.8	2713.5	361	54.76		34.8	2713.1	49.7	8.986		34.8	2711.9	54.56	4.532
34.7	2717.9	320.3	33.41							34.7	2720	16.72	2.83		34.7	2719.9	358.5	54.14		34.7	2719.5	51.13	7.894		34.7	2718.3	53.43	4.537
34.6	2724.4	321.3	34.08							34.6	2726.4	16.93	2.874		34.6	2726.3	356.8	53.71		34.6	2725.9	50.28	8.036		34.6	2724.7	53.31	4.22
34.5	2730.8	326.1	36.72							34.5	2732.8	17.12	2.977		34.4	2732.8	356.1	52.81		34.5	2732.3	49.4	7.487		34.5	2731.1	52.01	3.891
34.4	2737.2	325	32.18							34.4	2739.2	16.77	2.628		34.4	2739.1	355.9	54.26		34.4	2738.7	49.84	8.721		34.4	2737.5	55.1	4.552
34.3	2743.6	323.9	32.46							34.3	2745.6	16.98	2.482		34.3	2745.5	351.5	50.18		34.3	2745.1	48.41	8.09		34.3	2744	53.24	4.864
34.2	2750	325.8	38.08							34.2	2752	16.65	2.877		34.2	2751.9	354.6	51.97		34.2	2751.6	52.32	7.145		34.2	2750.3	53.27	4.861
34.1	2756.3	320.2	34.11							34	2758.5	17.15	2.625		34	2758.3	352.2	52.58		34	2758	50.72	8.882		34.1	2756.7	52.17	4.577
34	2762.8	321.6	34.53							33.9	2764.8	17.07	2.967		33.9	2764.6	352.6	52.52		33.9	2764.3	51.67	9.092		33.9	2763.2	51.65	4.182
33.8	2769.2	327.1	34.4							33.8	2771.3	16.79	2.532		33.8	2771.1	348.9	52.26		33.8	2770.8	50.74	9.044		33.8	2769.5	51.15	3.828
33.8	2775.6	322.6	34.72							33.7	2777.6	16.57	2.79		33.7	2777.3	348.5	51.18		33.7	2777.1	50.12	8.992		33.8	2775.9	51.24	4.774
33.6	2782	319.8	34.18							33.6	2784.1	16.65	2.765		33.6	2783.8	349.3	51.16		33.6	2783.5	52.17	8.467		33.6	2782.3	50.72	4.348
33.5	2788.4	322.5	32.86							33.5	2790.5	17.01	2.61		33.5	2790.2	347.2	51.09		33.5	2789.9	51.64	7.911		33.6	2788.7	49.94	4.154
33.4	2794.7	327.5	34.65							33.4	2796.8	16.91	2.724		33.4	2796.5	346.8	48.93		33.4	2796.3	50.16	7.659		33.4	2795.1	49.29	3.294
33.3	2801.1	326.4	34.86							33.3	2803.2	16.76	2.578		33.3	2803	345.3	50.04		33.3	2802.7	52.1	8.541		33.3	2801.5	50.06	3.398
33.2	2807.5	331.7	35.89							33.2	2809.6	16.84	2.482		33.2	2809.3	342.1	49.18		33.2	2809.1	51.49	9.448		33.2	2807.9	50.62	4.256
33.1	2813.9	328.1	34.32							33.1	2816	16.56	2.78		33.1	2815.8	341.6	49.38		33.1	2815.5	52.35	7.367		33.1	2814.3	49.55	4.052
33	2820.3	323.1	31.56							33	2822.4	17.02	2.666		33	2822.1	344.5	49.23		33	2821.9	52.27	7.998		33	2820.7	48.98	3.903
32.9	2826.7	325.7	33.51							32.9	2828.8	16.85	2.706		32.9	2828.5	343	47.66		32.9	2828.3	51.19	7.882		32.9	2827	49.12	4.245
32.8	2833.1	324.9	32.94							32.8	2835.3	16.73	2.585		32.7	2835	341.2	49.13		32.8	2834.7	52.22	9.1		32.8	2833.4	48.44	4.531
32.7	2839.5	326.9	32.08							32.6	2841.7	16.81	2.802		32.6	2841.3	337.6	47.26		32.6	2841.1	51.31	9.101		32.7	2839.7	48.15	4.234
32.6	2846	325.3	32.37							32.5	2848	16.62	2.781		32.5	2847.7	338.8	49.55		32.5	2847.5	53.1	8.185		32.6	2846.2	47.6	3.892
32.5	2852.3	327.8	28.76							32.4	2854.5	16.88	2.595		32.5	2854.1	335.2	47.28		32.5	2853.9	51.31	8.087		32.5	2852.5	47.04	3.78
32.4	2858.7	334	35.92							32.3	2860.8	16.8	2.662		32.4	2860.4	334.5	47.07		32.3	2860.3	51.89	7.74		32.3	2858.9	46.59	4.255
32.2	2865.1	330.4	35.19							32.2	2867.3	16.5	2.251		32.2	2866.8	326.9	43.39		32.2	2866.7	52.34	8.191		32.3	2865.3	46.93	4.022
32.1	2871.5	333.5	34.42							32.1	2873.6	16.79	2.449		32.1	2873.2	335	45.72		32.1	2873.1	52.22	8.88		32.1	2871.6	45.98	3.993
32	2877.9	330.1	33.75							32	2880	16.5	2.551		32	2879.5	334.9	46.3		32	2879.5	53.73	8.366		32	2878	46.2	3.981
31.9	2884.3	332.5	29.92							31.9	2886.4	16.8	2.592		31.9	2886	332.9	47.23		31.9	2885.9	53.74	8.902		31.9	2884.4	46.08	3.968
31.8	2890.7	333.1	32.29							31.8	2892.8	16.94	2.763		31.8	2892.3	325.3	44.24		31.8	2892.3	53.07	8.844		31.8	2890.8	45.46	3.885
31.7	2897.1	333.2	33.91							31.7	2899.3	16.73	2.459		31.7	2898.7	331.6	46.05		31.7	2898.7	52.88	8.493		31.7	2897.2	44.82	3.499
31.6	2903.5	333.1	26.44							31.6	2905.7	16.83	2.668		31.6	2905.1	331.9	46.58		31.6	2905.1	52.05	8.525		31.6	2903.5	45.24	3.469
31.5	2909.9	331.7	26.5							31.5	2912	16.49	2.789		31.5	2911.5	327.9	45.61		31.5	2911.6	48.96	7.239		31.5	2910	44.07	3.742
31.4	2916.3	339.4	28.43							31.4	2918.4	16.74	2.621		31.4	2917.9	326.5	45		31.4	2917.9	52.57	7.918		31.4	2916.4	44.11	3.559
31.3	2922.7	342.8	35.15							31.3	2924.8	16.89	2.863		31.3	2924.2	325.6	45.48		31.3	2924.3	53.1	7.871		31.3	2922.8	43.81	4.12
31.2	2929.1	342.8	37.14							31.2	2931.2	16.61	2.654		31.2	2930.7	322.2	44.38		31.2	2930.8	55.05	8.425		31.2	2929.2	42.89	3.629
31.1	2935.5	347.8	35.39							31	2937.6	16.88	2.532		31.1	2937	323.7	43.91		31.1	2937.1	55.53	8.621		31.1	2935.6	43.16	3.652
31	2941.9	342.3	35.94							31	2944	16.51	2.656		30.9	2943.3	322.9	43.68		31	2943.5	54.36	7.601		31	2942	42.37	3.634
30.9	2948.3	343.3	32.29							30.8	2950.4	16.59	2.463		30.8	2949.7	321.6	45.35		30.8	2949.9	56.21	9.269		30.9	2948.4	41.7	3.415
30.8	2954.7	341.9	34.23							30.7	2956.8	16.72	2.691		30.7	2956.2	318.1	43.42		30.7	2956.3	54.25	8.505		30.7	2954.8	42.26	3.177
30.6	2961.1	347	31.88							30.6	2963.1	16.69	2.703		30.6	2962.5	315.3	41.56		30.6	2962.7	52.95	8.143		30.7	2961.2	42.27	3.33
30.5	2967.5	350.2	31.7							30.5	2969.5	16.75	2.465		30.5	2969	317.1	42.39		30.5	2969.2	54.89	9.71		30.6	2967.6	41.87	3.294
30.5	2973.8	352.8	36.38							30.4	2976	16.46	2.672		30.4	2975.3	314	41.69		30.4	2975.5	55.93	9.181		30.4	2974	41.75	3.896
30.3	2980.3	351.3	31.76							30.3	2982.4	16.51	2.517		30.3	2981.6	310.6	41.65		30.3	2981.9	56.59	8.957		30.3	2980.3	41.64	3.654
30.2	2986.6	355.7	34.01							30.2	2988.7	16.5	2.803		30.2	2988.1	306.7	41.23		30.2	2988.3	51.92	7.445		30.2	2986.8	41.08	3.463
30.1	2993.1	354.8	35.19							30.1	2995.1	16.2	2.469		30.1	2994.4	313.5	40.86		30.1	2994.7	54.76	7.934		30.1	2993.1	40.82	3.269
30	2999.4	355.8	31.02							30	3001.6	16.41	2.354		30	3000.8	309.9	41.4		30	3001.1	56.7	10.01		30	2999.5	40.31	3.562
29.9	3005.8	357.9	27.42							29.9	3008	16.01	2.672		29.9	3007.2	307.8	41.13		29.9	3007.5	57.63	9.608		29.9	3005.9	39.71	3.237
29.8	3012.2	360.9	31.54							29.8	3014.4	16.3	2.457		29.8	3013.6	306.4	41.36		29.8	3014	58.28	9.207		29.8	3012.3	39.48	3.285
29.7	3018.6	364.1	26.45							29.7	3020.8	16.38	2.773		29.7	3020	304.2	40.86		29.7	3020.3	55.24	8.127		29.7	3018.7	39.68	3.718
29.6	3025	361.2	34.82							29.6	3027.2	15.93	2.278		29.6	3026.4	304	40.56		29.6	3026.7	56.1	9.13		29.6	3025.1	38.91	3.263
29.5	3031.3	366.7	30.59							29.5	3033.6	16.11	2.298		29.5	3032.8	300.6	39.08		29.4	3033.1	56.33	10.17		29.5	3031.5	39.75	3.302
29.4	3037.8	368.5	35.57							29.3	3040	15.89	2.61		29.4	3039.2	297.8	38.16		29.3	3039.5	58.57	8.297		29.4	3037.9	38.99	3.421
29.3	3044.1	370.5	35.05							29.2	3046.4	15.92	2.46		29.2	3045.5	298.7	39.66		29.2	3046	57.53	9.324		29.3	3044.2	39.14	3.425
29.2	3050.5	374.9	31.2							29.1	3052.7	16.03	2.762		29.1	3051.9	298.2	39.74		29.1	3052.4	55.92	8.913		29.2	3050.7	38.56	3.198
29.1	3057	373.7	35.39							29	3059.2	15.9	2.325		29	3058.3	296.4	39.03		29	3058.7	57.62	9.494		29	3057.1	38.45	3.32
29	3063.3	376.3	34.67							28.9	3065.6	15.84	2.354		28.9	3064.7	291.7	38.32		28.9	3065.2	55.92	8.806		28.9	3063.4	38.62	3.441
28.9	3069.7	377.5	35.12							28.8	3072	15.6	2.628		28.8	3071.1	291.2	38.08		28.8	3071.5	56.73	8.816		28.8	3069.8	38	3.669
28.8	3076.1	377.8	33.8							28.7	3078.4	15.78	2.458		28.7	3077.5	289.9	37.97		28.7	3077.9	57.7	9.331		28.7	3076.2	37.4	3.313
28.6	3082.5	381.6	26.6							28.6	3084.8	15.92	2.578		28.6	3083.9	287.5	36.62		28.6	3084.3	57.35	8.672		28.6	3082.7	37.13	3.099
28.5	3088.9	383.7	33.34							28.5	3091.1	15.87	2.387		28.5	3090.3	286.4	36.05		28.5	3090.8	58.26	10.27		28.5	3089.1	37	3.273
28.4	3095.3	387.5	33.97							28.4	3097.6	15.89	2.089		28.4	3096.7	283.5	36.93		28.4	3097.1	57.73	10.09		28.4	3095.5	37.25	3.142
28.3	3101.7	388.3	34.15							28.3	3104	15.81	2.46		28.3	3103.1	286.2	35.81		28.3	3103.5	59.04	8.399		28.3	3101.9	36.15	3.073
28.2	3108.1	390	31.68							28.2	3110.4	15.66	2.282		28.2	3109.5	286.6	37.36		28.2	3109.9	58.71	9.326		28.2	3108.3	36.88	3.241
28.1	3114.5	396.1	33.73							28.1	3116.8	15.9	2.697		28.1	3115.9	284.5	36.49		28.1	3116.4	55.62	5.964		28.1	3114.7	36.28	3.105
28	3121	398.1	33.98							27.9	3123.1	15.7	2.51		28	3122.3	281.7	36.69		28	3122.7	58.09	8.957		28	3121.1	36.01	3.156
27.9	3127.3	395.8	28.04							27.8	3129.6	16.01	2.355		27.9	3128.7	281.3	37.23		27.9	3129.1	58.66	10.42		27.9	3127.4	35.91	3.01
27.8	3133.7	397.9	33.58							27.8	3136	15.57	2.498		27.8	3135.1	276.2	33.99		27.8	3135.5	59.21	8.24		27.8	3133.8	35.68	2.792
27.7	3140.1	397.9	31.53							27.6	3142.4	15.71	2.453		27.7	3141.5	278.3	34.82		27.7	3142	58.01	9.281		27.7	3140.2	35.48	2.808
27.6	3146.5	409.8	30.24							27.5	3148.9	15.79	2.692		27.5	3147.9	273.7	34.61		27.5	3148.4	57.9	9.093		27.6	3146.7	35.37	3.036
27.4	3152.9	411.1	37.96							27.4	3155.2	15.64	2.424		27.4	3154.3	271.9	33.69		27.4	3154.8	59.28	9.559		27.5	3153.1	35.57	3.115
27.3	3159.3	410.4	35.22							27.3	3161.6	15.61	2.251		27.3	3160.6	270.5	33.24		27.3	3161.2	59.35	9.783		27.4	3159.4	35.72	2.891
27.2	3165.6	410.8	38.22							27.2	3168	15.32	2.482		27.2	3167.1	269.6	33.61		27.2	3167.6	59.87	7.638		27.2	3165.8	35.31	3.111
27.1	3172	412.1	36.13							27.1	3174.4	15.53	2.252		27.1	3173.4	271.3	34.05		27.1	3174	58.53	9.32		27.1	3172.3	34.9	2.708
27	3178.5	414.7	33.14							27	3180.8	15.73	2.577		27	3179.8	268	33.56		27	3180.3	55.38	6.555		27	3178.7	35.28	3.122
26.9	3184.9	419.8	34.94							26.9	3187.2	15.63	2.468		26.9	3186.3	264.9	32.42		26.9	3186.8	60.34	9.602		26.9	3185.1	34.76	3.314
26.8	3191.3	419.9	33.4							26.8	3193.6	15.77	2.264		26.8	3192.6	263.5	32.71		26.8	3193.2	60.9	9.956		26.8	3191.5	35.02	2.939
26.7	3197.6	420.1	34.52							26.7	3200	15.37	2.362		26.7	3199	262.3	33.62		26.7	3199.6	59.5	7.677		26.7	3198	33.63	2.246
26.6	3204.1	418.7	35.66							26.6	3206.3	15.64	2.357		26.6	3205.4	261.3	31.77		26.6	3206	59.89	9.597		26.6	3204.3	34.75	2.719
26.5	3210.4	422.9	29.23							26.5	3212.8	15.77	2.482		26.5	3211.8	259.7	32.29		26.5	3212.4	60.08	8.802		26.5	3210.7	34.69	3.135
26.4	3216.8	433.1	35.13							26.4	3219.2	15.51	2.131		26.4	3218.2	258.2	30.62		26.3	3218.8	59.46	12.13		26.4	3217.1	34.76	3.194
26.3	3223.3	430.9	33.83							26.3	3225.6	15.84	2.273		26.3	3224.5	251.2	29.14		26.2	3225.2	61.21	9.963		26.3	3223.5	34.27	3.083
26.2	3229.6	432.4	29							26.1	3232.1	15.35	2.534		26.1	3231	258.7	31.32		26.1	3231.7	63.51	7.79		26.2	3230	34.06	3.022
26.1	3236	427.5	33.49							26	3238.4	15.75	2.32		26.1	3237.4	256.2	31.12		26	3238	62.18	10.91		26.1	3236.3	33.92	2.794
26	3242.4	437.7	32.1							25.9	3244.8	15.8	2.508		25.9	3243.8	255.5	32.14		25.9	3244.4	62.22	9.891		26	3242.7	34.32	2.762
25.9	3248.8	443	37.71							25.8	3251.2	15.46	2.14		25.8	3250.2	252.5	30.62		25.8	3250.8	63.16	10.39		25.9	3249.1	34.21	3.047
25.8	3255.2	438.9	32.94							25.7	3257.7	15.59	2.359		25.7	3256.6	250	29.58		25.7	3257.2	59.15	10.02		25.7	3255.5	34.07	2.981
25.7	3261.6	433.1	24.77							25.6	3264.1	15.49	2.522		25.6	3263	241.8	27.29		25.6	3263.6	61.18	8.006		25.6	3261.9	33.89	2.908
25.5	3268	443.7	34.86							25.5	3270.6	15.82	2.232		25.5	3269.3	249.1	29.71		25.5	3270	60.69	11.19		25.5	3268.3	33.69	2.847
25.4	3274.4	447.2	41.84							25.4	3277	15.46	2.328		25.4	3275.7	247.8	29.62		25.4	3276.4	62.58	9.584		25.4	3274.7	33.94	2.895
25.3	3280.8	443.7	40.51							25.3	3283.3	15.39	2.337		25.3	3282.1	244.9	28.89		25.3	3282.8	63.64	10.51		25.3	3281.1	32.86	2.673
25.2	3287.2	443.4	30.5							25.2	3289.8	15.7	2.515		25.2	3288.5	245.7	29.77		25.2	3289.2	61.85	8.838		25.2	3287.5	34.3	2.67
25.1	3293.5	442.8	34.28							25.1	3296.3	15.5	2.231		25.1	3294.9	240.4	26.84		25.1	3295.6	62.36	8.572		25.1	3293.9	33.95	2.981
25	3300	445.7	31.25							25	3302.7	15.58	2.282		25	3301.3	243.3	28.67		25	3302	59.49	8.823		25	3300.3	33.96	2.56
25	3306.3	441.8	24.56

## Sheet: Fig3c
FF 0.1 wt%				A-A'				A'				A-B-C				AY-BY-C
freq [Hz]	G1 [Pa]	G2 [Pa]		freq [Hz]	G1 [Pa]	G2 [Pa]		freq [Hz]	G1 [Pa]	G2 [Pa]		freq [Hz]	G1 [Pa]	G2 [Pa]		freq [Hz]	G1 [Pa]	G2 [Pa]
0.05	11.1	2.376		0.05	560.5	78.76		0.05	221.7	44.04		0.05	40.07	9.655		0.05	31.06	3.972
0.06295	10.87	1.923		0.06295	427.1	30.41		0.06295	201	29.73		0.06295	37.48	7.489		0.06295	29.19	1.821
0.07924	11.25	1.764		0.07924	431	19.73		0.07924	197.8	29.38		0.07924	35.2	7.215		0.07924	29.29	1.411
0.09976	11.3	1.681		0.09976	435.9	7.29		0.09976	204.8	25.38		0.09976	34.86	5.806		0.09976	28.65	1.623
0.1256	11.49	1.785		0.1256	438.3	19.19		0.1256	207.4	27.29		0.1256	36.32	6.044		0.1256	29.49	1.186
0.1581	11.75	1.461		0.1581	430.6	22.04		0.1581	207.3	25.71		0.1581	35.94	4.543		0.1581	29.39	1.91
0.1991	11.73	1.578		0.1991	437.5	17.15		0.1991	205.9	24.08		0.1991	33.85	5.852		0.1991	30.47	2.149
0.2506	12.03	1.469		0.2506	443.4	16.83		0.2506	211.8	23.73		0.2506	36.2	4.363		0.2506	30.33	1.786
0.3155	12.3	1.563		0.3155	445.6	15.95		0.3155	213.5	21.25		0.3155	37.27	4.362		0.3155	30.73	1.906
0.3972	12.32	1.541		0.3972	447.9	18.89		0.3972	214.5	21.62		0.3972	38.3	4.747		0.3972	30.89	1.659
0.5	12.32	1.689		0.5	450.9	16.77		0.5	217.2	22.69		0.5	39.01	5.013		0.5	31.42	1.517
0.6295	12.47	1.648		0.6295	447.6	16.35		0.6295	216.9	20.99		0.6295	38.3	4.134		0.6295	31.85	1.509
0.7924	12.51	1.612		0.7924	453.4	18.15		0.7924	219.4	20.57		0.7924	38.96	4.042		0.7924	31.96	1.563
0.9976	12.56	1.733		0.9976	457.3	15.18		0.9976	220.1	20.2		0.9976	39.79	4.734		0.9976	32.09	1.735
1.256	12.81	1.763		1.256	458.9	15.35		1.256	221	20.72		1.256	40.88	4.515		1.256	32.01	1.921
1.581	12.94	1.726		1.581	466.4	13.65		1.581	218.9	19.4		1.581	40.55	4.005		1.581	32.44	1.976
1.991	13.12	1.787		1.991	468	19.26		1.991	224.1	19.69		1.991	40.05	4.091		1.991	32.97	1.961
2.506	13.16	1.815		2.506	477.1	15.87		2.506	224.4	19.48		2.506	40.74	4.085		2.506	32.77	1.888
3.155	13.19	1.915		3.155	477.3	14.8		3.155	225.2	19.5		3.155	40.71	4.163		3.155	32.98	1.82
3.972	13.31	1.935		3.972	472.9	17.78		3.972	223.9	19.21		3.972	40.45	4.04		3.972	33.39	1.98
5	13.46	2.099		5	478.3	16.33		5	229.2	19.85		5	40.65	4.477		5	33.6	2.092
6.295	13.53	2.26		6.295	478	15.66		6.295	229.2	20.16		6.295	41.52	3.806		6.295	34.12	2.177
7.924	13.78	2.397		7.924	477.2	17.5		7.924	235.2	20.97		7.924	41.22	3.964		7.924	34.38	2.037
9.976	13.88	2.621		9.976	482.1	18.78		9.976	234.2	21.17		9.976	42.89	4.332		9.976	34.69	2.211
12.56	14.16	2.909		12.56	484.2	16.68		12.56	236.2	21.79		12.56	43.31	4.529		12.56	34.4	2.29
15.81	14.16	3.142		15.81	484.6	16.09		15.81	238.2	22.73		15.81	43.86	4.667		15.81	34.7	2.602
19.91	14.47	3.532		19.91	491.4	19.33		19.91	237.2	23.28		19.91	43.31	4.736		19.91	34.83	2.671
25.06	14.19	4.089		25.06	496.5	18.08		25.06	240.8	24.95		25.06	44.52	4.994		25.06	34.51	2.828
31.55	14.23	4.924		31.55	494.4	20.25		31.55	241.2	26.47		31.55	44.75	6.406		31.55	33.95	3.632
39.72	13.83	6.118		39.72	496.5	20.59		39.72	240.1	28.3		39.72	47.11	5.046		39.72	32.7	3.517
50	11.21	6.366		50	494	24.18		50	239.5	31.57		50	44.95	5.909		50	33.04	3.511

## Sheet: Fig3d
A-B-C						A'						A-A'
	Temp [C]	tim [sec]	G1 [Pa]	G2 [Pa]			Temp [C]	tim [sec]	G1 [Pa]	G2 [Pa]			Temp [C]	tim [sec]	G1 [Pa]	G2 [Pa]
	25.1	6.422	38.72	4.965			25.1	6.453	251.6	18.39			25.1	6.406	423.3	15.15
	25.2	12.891	31.35	4.119			25.2	12.781	209.1	21.63			25.2	12.859	435.2	14.99
	25.3	19.219	26.7	3.424			25.3	19.265	200	22.32			25.3	19.297	406.5	14.59
	25.4	25.641	24.21	3.174			25.4	25.609	186.1	18.53			25.4	25.75	373.2	14.79
	25.6	38.281	19.09	2.486			25.5	32.078	174.9	17.55			25.6	38.312	318.7	13.96
	25.7	44.641	17.43	2.357			25.6	38.406	164.3	16.88			25.7	44.718	291.9	11.28
	26	57.281	14.4	1.956			25.7	44.859	154.1	15.66			25.9	57.359	248.4	12.94
	26.1	70.047	12.2	1.593			25.9	51.219	147.8	16.92			26.1	70.031	203.8	12.32
	26.3	76.469	11.3	1.528			26	57.594	138.2	13.57			26.2	76.453	189.7	9.715
	26.5	89.172	9.727	1.261			26.1	64	131.4	13.25			26.5	89.218	155.6	8.818
	26.6	95.578	9.103	1.233			26.2	70.406	122.6	13.16			26.6	95.625	137.9	7.363
	26.8	108.3	7.837	1.051			26.3	76.828	116.5	12.31			26.8	108.19	110.4	7.931
	26.9	114.63	7.325	1.03			26.4	83.281	111.8	13.03			26.9	114.66	98.95	5.979
	27.1	127.36	6.371	0.8618			26.5	89.687	105.7	11.51			27.1	127.33	78.38	6.055
	27.3	140.14	5.527	0.8084			26.6	96.125	101.6	10.72			27.3	140.06	62.35	4.285
	27.4	146.47	5.263	0.7296			26.7	102.48	97.25	11.37			27.4	146.36	57.99	3.957
	27.7	159.13	4.732	0.6496			26.8	108.81	92.91	10.52			27.7	159.16	45.37	4.206
	27.8	165.52	4.544	0.6431			26.9	115.3	89.61	10.6			27.7	165.51	41.14	3.465
	27.9	178.31	4.159	0.5493			27	121.63	85.27	9.516			28	178.2	34.34	2.796
	28	184.67	3.975	0.5632			27.1	128.05	81.86	9.039			28.1	184.66	30.78	2.608
	28.3	197.39	3.592	0.5057			27.2	134.48	78.48	9.199			28.3	197.33	25.23	2.381
	28.5	210.13	3.264	0.4494			27.4	140.8	76.04	8.902			28.5	210.09	21.59	2.175
	28.6	216.44	3.154	0.4568			27.5	147.31	73.6	9.371			28.6	216.36	20.49	2.04
	28.8	229.16	2.833	0.3982			27.6	153.64	70.87	8.534			28.8	229.06	17.44	1.93
	28.9	235.52	2.741	0.3819			27.7	160.03	68.95	7.941			28.9	235.44	16.34	1.78
	29.1	248.23	2.517	0.3751			27.8	166.48	66.31	7.931			29.1	248.23	14.85	1.719
	29.2	254.58	2.38	0.3488			27.9	172.88	64.69	7.785			29.2	254.66	14.01	1.593
	29.5	267.23	2.199	0.3147			28	179.33	62.79	8.014			29.4	267.34	12.24	1.474
	29.7	279.89	2.118	0.3333			28.1	185.69	60.29	7.173			29.7	280.08	11.02	1.403
	29.8	286.27	2.022	0.3112			28.2	192.03	58.75	7.151			29.8	286.52	10.47	1.391
	30	298.92	1.883	0.2825			28.3	198.45	56.71	7.148			29.9	299.16	9.843	1.373
	30.1	305.27	1.807	0.2906			28.4	204.89	55.57	7.07			30	305.47	9.602	1.294
	30.3	317.98	1.719	0.2782			28.5	211.31	53.82	7.285			30.3	318.2	8.916	1.229
	30.4	324.33	1.638	0.2467			28.6	217.69	52.28	6.758			30.4	324.59	8.612	1.209
	30.6	337.03	1.587	0.2169			28.7	224.08	51.5	6.639			30.6	337.25	8.061	1.178
	30.8	349.64	1.493	0.243			28.8	230.42	49.96	6.507			30.8	349.81	7.671	1.141
	30.9	356.13	1.454	0.2278			28.9	236.86	48.69	6.386			30.9	356.22	7.474	1.123
	31.1	368.73	1.373	0.2316			29	243.19	47.85	6.391			31.1	368.88	7.153	1.071
	31.3	375.16	1.312	0.2191			29.1	249.63	46.92	6.253			31.2	375.28	7.022	1.1
	31.4	387.88	1.281	0.2016			29.2	256.02	45.76	6.159			31.5	388.03	6.769	1.018
	31.7	400.55	1.213	0.2127			29.4	262.38	44.57	6.047			31.6	394.33	6.673	1.018
	31.8	406.84	1.213	0.216			29.5	268.78	43.72	5.724			31.8	407.03	6.443	1.061
	32	419.55	1.166	0.227			29.6	275.22	43.13	6.357			32	419.75	6.255	1.048
	32.1	425.98	1.124	0.1963			29.7	281.58	42.14	5.672			32.1	426.19	6.211	1.013
	32.3	438.59	1.075	0.198			29.8	287.95	41.47	5.508			32.3	438.8	6.034	1.008
	32.4	444.98	1.05	0.1843			29.9	294.42	40.28	5.715			32.4	445.13	5.964	0.9689
	32.6	457.7	0.9747	0.1616			30	300.83	39.61	5.624			32.6	457.8	5.846	0.99
	32.8	470.41	0.9981	0.176			30.1	307.25	39.02	5.893			32.8	470.52	5.724	0.9609
	33	476.77	0.987	0.1877			30.2	313.7	38.4	5.476			32.9	476.86	5.728	0.9133
	33.1	489.53	0.9598	0.1692			30.3	320.06	37.54	5.348			33.1	489.66	5.646	0.9622
	33.2	495.95	0.9366	0.1574			30.4	326.39	36.99	5.404			33.2	495.98	5.639	0.9759
	33.5	508.69	0.9125	0.1872			30.5	332.8	35.97	5.321			33.5	508.75	5.467	0.9211
	33.6	515.03	0.8749	0.1593			30.7	339.14	35.39	5.407			33.6	515.11	5.412	0.9968
	33.8	527.73	0.8544	0.1499			30.8	345.59	34.89	5.248			33.8	527.88	5.387	0.9548
	34	540.38	0.8553	0.1578			30.9	351.95	34.4	4.997			34	540.53	5.288	0.8978
	34.1	546.81	0.8526	0.1649			31	358.33	33.75	5.21			34.1	547	5.265	0.918
	34.3	559.53	0.8386	0.1558			31.1	364.67	33.17	5.049			34.3	559.72	5.221	0.8906
	34.4	565.95	0.7989	0.1551			31.2	371.05	32.5	4.856			34.4	566.05	5.232	0.882
	34.6	578.66	0.8166	0.1446			31.3	377.53	32.09	4.943			34.6	578.86	5.128	0.897
	34.7	585.03	0.7993	0.1317			31.3	383.81	31.63	4.875			34.8	585.19	5.082	0.9066
	34.9	597.69	0.7952	0.1524			31.5	390.28	31.58	4.981			35	598.02	4.992	0.8776
	35.2	610.45	0.77	0.1533			31.6	396.64	30.85	4.796			35.1	604.39	5.013	0.9019
	35.3	616.83	0.7697	0.1098			31.7	402.98	30.34	4.745			35.3	616.98	5.013	0.8831
	35.5	629.56	0.7701	0.1735			31.8	409.44	29.83	4.75			35.5	629.8	4.949	0.8751
	35.6	636.03	0.7467	0.1443			31.9	415.86	29.38	4.613			35.6	636.17	4.881	0.8364
	35.8	648.63	0.7602	0.1375			32	422.22	29.08	4.781			35.8	648.83	4.865	0.8668
	35.9	655.06	0.7355	0.1278			32.1	428.63	28.72	4.549			35.9	655.22	4.904	0.8476
	36.1	667.72	0.7318	0.1421			32.3	435.05	28.26	4.386			36.1	667.91	4.845	0.8716
	36.3	680.38	0.7329	0.1517			32.3	441.47	27.74	4.551			36.3	680.55	4.815	0.8443
	36.4	686.77	0.7129	0.1315			32.5	447.86	27.46	4.379			36.4	686.95	4.756	0.8162
	36.7	699.55	0.7125	0.1494			32.6	454.23	27.16	4.564			36.7	699.56	4.747	0.8484
	36.8	706	0.708	0.1565			32.7	460.56	26.76	4.517			36.8	705.95	4.748	0.8349
	37	718.7	0.731	0.1474			32.8	467.02	26.62	4.27			37	718.66	4.714	0.8
	37.1	725.11	0.7051	0.177			32.9	473.44	26.11	4.453			37.1	725.05	4.738	0.8269
	37.3	737.73	0.695	0.1445			33	479.84	25.91	4.213			37.3	737.75	4.686	0.8253
	37.5	750.53	0.6921	0.1741			33.1	486.16	25.64	4.455			37.5	750.41	4.644	0.8324
	37.6	756.88	0.718	0.1439			33.2	492.59	25.42	4.449			37.6	756.86	4.646	0.7921
	37.8	769.59	0.7543	0.1426			33.3	499.02	24.93	4.209			37.8	769.5	4.616	0.844
	37.9	775.98	0.7105	0.1618			33.4	505.33	24.71	4.225			37.9	775.91	4.63	0.7842
	38.1	788.78	0.7131	0.1374			33.5	511.77	24.24	4.082			38.1	788.52	4.632	0.8014
	38.3	795.11	0.7162	0.1507			33.6	518.14	24.21	4.184			38.3	794.98	4.613	0.7943
	38.5	807.81	0.6939	0.1388			33.8	524.59	23.77	4.154			38.4	807.55	4.585	0.7978
	38.6	820.58	0.7099	0.1671			33.8	530.95	23.85	4.119			38.7	820.28	4.53	0.7985
	38.8	826.97	0.7268	0.1243			33.9	537.33	23.57	4.14			38.8	826.66	4.549	0.7639
	39	839.61	0.7123	0.1733			34	543.77	23.13	3.834			39	839.34	4.576	0.7777
	39.1	846.08	0.7072	0.1549			34.1	550.17	22.91	4.247			39.1	845.75	4.466	0.7726
	39.3	858.8	0.6895	0.1229			34.3	556.58	22.71	4.07			39.3	858.3	4.519	0.7743
	39.4	865.19	0.6846	0.1562			34.4	562.91	22.74	4.027			39.4	864.73	4.497	0.7522
	39.6	877.91	0.7034	0.1586			34.5	569.28	22.34	3.993			39.6	877.39	4.433	0.7912
	39.8	890.63	0.7012	0.1513			34.6	575.75	21.87	3.988			39.8	890.19	4.449	0.767
	39.9	897.05	0.6906	0.1398			34.7	582.13	21.96	3.943			39.9	896.53	4.465	0.7674
	40.2	909.83	0.6976	0.1514			34.8	588.53	21.59	3.975			40.2	909.27	4.449	0.7979
	40.3	916.28	0.7073	0.1853			34.9	594.97	21.45	3.958			40.3	915.63	4.442	0.7481
	40.5	928.92	0.6895	0.1617			35	601.36	21.31	3.899			40.4	928.27	4.376	0.7281
	40.6	935.3	0.7549	0.2			35.1	607.84	20.95	3.852			40.6	934.63	4.411	0.7643
	40.8	947.98	0.7161	0.1648			35.2	614.2	20.9	3.882			40.8	947.31	4.378	0.7823
	40.9	954.36	0.7188	0.1756			35.3	620.58	20.76	4.03			41	960.05	4.406	0.7042
	41.1	967.03	0.7024	0.16			35.4	627	20.69	3.774			41	966.36	4.382	0.7615
	41.3	979.77	0.7311	0.1793			35.5	633.36	20.34	3.905			41.3	979.14	4.356	0.716
	41.4	986.08	0.6809	0.197			35.7	639.77	20.2	3.898			41.4	985.5	4.336	0.7538
	41.6	998.86	0.6968	0.1366			35.8	646.13	19.95	3.727			41.6	998.27	4.325	0.7517
	41.8	1005.3	0.6897	0.1813			35.9	652.58	19.76	3.918			41.8	1004.6	4.299	0.7137
	42	1018	0.697	0.1495			36	658.98	19.66	3.63			41.9	1017.3	4.346	0.7368
	42	1024.4	0.7186	0.1739			36.1	665.25	19.35	3.774			42.1	1030	4.296	0.7369
	42.3	1037.2	0.6969	0.1511			36.2	671.8	19.31	3.711			42.3	1036.4	4.312	0.7403
	42.5	1050	0.7017	0.1739			36.3	678.11	19.06	3.71			42.5	1049.2	4.26	0.7378
	42.6	1056.3	0.6864	0.1582			36.4	684.47	18.9	3.733			42.6	1055.5	4.263	0.7132
	42.8	1069.1	0.6887	0.1454			36.5	690.91	18.81	3.645			42.7	1068.2	4.269	0.7044
	42.9	1075.6	0.721	0.181			36.6	697.3	18.79	3.675			42.9	1074.7	4.199	0.7273
	43.2	1088.3	0.7004	0.1642			36.7	703.75	18.64	3.662			43.1	1087.3	4.24	0.7526
	43.2	1094.6	0.6818	0.1608			36.8	710.14	18.62	3.668			43.3	1100.1	4.199	0.7232
	43.4	1107.3	0.7049	0.1831			37	716.53	18.28	3.65			43.4	1106.4	4.15	0.7339
	43.6	1120	0.7085	0.1573			37	722.95	18.26	3.657			43.7	1119.1	4.145	0.7181
	43.8	1126.4	0.6887	0.1866			37.2	729.36	18.07	3.628			43.8	1125.4	4.133	0.7081
	44	1139.2	0.7286	0.1646			37.3	735.83	17.89	3.67			44	1138.2	4.154	0.6919
	44.1	1145.5	0.7026	0.1426			37.3	742.17	17.9	3.604			44	1144.6	4.14	0.7123
	44.3	1158.2	0.6963	0.1612			37.5	748.53	17.61	3.591			44.3	1157.3	4.111	0.7304
	44.4	1164.7	0.7094	0.1409			37.6	754.97	17.62	3.519			44.5	1170	4.084	0.7166
	44.6	1177.3	0.7068	0.1815			37.7	761.38	17.49	3.559			44.6	1176.4	3.966	0.721
	44.8	1190	0.7003	0.1664			37.8	767.83	17.38	3.334			44.8	1189.1	4.03	0.67
	44.9	1196.4	0.7135	0.1573			37.9	774.17	17.31	3.636			44.9	1195.4	4.034	0.67
	45.2	1209.1	0.7005	0.1678			38	780.61	17.21	3.583			45.2	1208.2	3.974	0.7149
	45.3	1215.5	0.6885	0.1734			38.1	787	17.21	3.602			45.3	1214.5	3.978	0.6687
	45.4	1228.3	0.7004	0.1604			38.2	793.38	17.16	3.604			45.4	1227.3	3.97	0.6485
	45.6	1234.7	0.6995	0.136			38.3	799.73	16.9	3.532			45.7	1239.8	3.912	0.7168
	45.8	1247.3	0.7158	0.1668			38.4	806.17	16.73	3.605			45.8	1246.2	3.891	0.6515
	46	1260	0.7112	0.1631			38.5	812.52	16.75	3.566			46	1259	3.917	0.6392
	46.1	1266.5	0.6993	0.1631			38.6	818.97	16.62	3.538			46.1	1265.3	3.926	0.6428
	46.3	1279.3	0.6854	0.1602			38.7	825.38	16.54	3.534			46.3	1278	3.915	0.661
	46.5	1285.6	0.7069	0.1697			38.9	831.78	16.36	3.459			46.4	1284.3	3.81	0.6504
	46.6	1298.3	0.7289	0.1553			39	838.19	16.28	3.573			46.6	1297	3.863	0.6365
	46.7	1304.8	0.7254	0.1511			39	844.55	16.15	3.429			46.8	1309.7	3.825	0.6605
	47	1317.4	0.7548	0.1619			39.2	851.06	16.08	3.495			46.9	1316.1	3.793	0.6222
	47.2	1330.2	0.7159	0.175			39.3	857.3	16.05	3.465			47.1	1328.9	3.773	0.6725
	47.3	1336.6	0.7625	0.1465			39.4	863.78	15.82	3.509			47.3	1335.2	3.782	0.7032
	47.5	1349.3	0.7491	0.1956			39.5	870.11	15.71	3.514			47.5	1348	3.781	0.6631
	47.6	1355.7	0.757	0.1828			39.6	876.55	15.67	3.464			47.5	1354.4	3.811	0.6837
	47.8	1368.5	0.7781	0.2038			39.7	883	15.68	3.398			47.8	1367.1	3.755	0.6795
	47.9	1374.8	0.7441	0.1961			39.8	889.36	15.5	3.435			48	1379.8	3.781	0.675
	48.1	1387.6	0.7204	0.1808			39.9	895.77	15.35	3.292			48.1	1386.2	3.726	0.6659
	48.4	1400.4	0.7527	0.209			40.1	902.13	15.35	3.505			48.3	1398.8	3.696	0.6801
	48.5	1406.8	0.7379	0.1526			40.2	908.53	15.21	3.373			48.4	1405.3	3.721	0.6675
	48.6	1419.5	0.7422	0.1687			40.3	914.89	15.1	3.335			48.7	1417.9	3.679	0.6384
	48.8	1425.9	0.7451	0.1514			40.3	921.31	15.2	3.417			48.7	1424.3	3.69	0.6734
	49	1438.7	0.7307	0.1611			40.4	927.69	15.09	3.311			48.9	1437	3.683	0.623
	49.1	1445	0.7197	0.1898			40.5	934.14	15.04	3.235			49.2	1449.7	3.692	0.6612
	49.3	1457.7	0.7419	0.1681			40.7	940.52	14.88	3.404			49.3	1456	3.706	0.6436
	49.5	1470.4	0.7538	0.1879			40.8	947	14.98	3.368			49.5	1468.8	3.646	0.6641
	49.6	1476.8	0.7306	0.1614			40.9	953.33	14.81	3.273			49.6	1475.2	3.667	0.6401
	49.8	1489.5	0.7729	0.1874			41	959.8	14.68	3.125			49.8	1487.9	3.678	0.6745
	50	1495.9	0.7408	0.1831			41.1	966.2	14.66	3.306			50	1500.6	3.691	0.629
	50	1502.34	0.7632	0.1119			41.2	972.56	14.73	3.279			50	1507.02	4.085	0.5079
	49.9	1508.74	0.7714	0.1675			41.3	978.92	14.66	3.177			49.9	1513.4	4.092	0.5695
	49.7	1515.12	0.7473	0.1251			41.4	985.31	14.64	3.247			49.7	1519.84	4.111	0.5586
	49.6	1521.49	0.7648	0.1754			41.5	991.73	14.45	3.237			49.6	1526.22	4.132	0.6166
	49.3	1534.21	0.7486	0.1588			41.6	998.11	14.43	3.27			49.4	1538.94	4.147	0.6022
	49.3	1540.56	0.769	0.134			41.7	1004.5	14.33	3.255			49.2	1545.37	4.186	0.6378
	49.1	1553.31	0.7497	0.1515			41.8	1010.9	14.34	3.172			49	1558.07	4.197	0.6271
	48.8	1566.01	0.7729	0.1561			42	1017.3	14.34	3.249			48.9	1570.77	4.232	0.6007
	48.7	1572.38	0.7502	0.1597			42.1	1023.7	14.21	3.154			48.8	1577.21	4.27	0.6329
	48.5	1585.21	0.7607	0.1442			42.2	1030.1	14.22	3.154			48.5	1589.84	4.277	0.6321
	48.4	1591.57	0.7419	0.1566			42.3	1036.5	14.08	3.201			48.4	1596.35	4.355	0.6853
	48.2	1604.34	0.755	0.1693			42.4	1042.9	14.15	3.161			48.2	1608.99	4.348	0.6349
	48.1	1610.68	0.7553	0.1386			42.5	1049.3	14.03	3.061			48.1	1615.44	4.442	0.6717
	47.9	1623.35	0.7489	0.1603			42.6	1055.6	13.93	3.086			47.9	1628.12	4.522	0.6411
	47.7	1636.12	0.7473	0.1389			42.7	1062	14.03	3.049			47.7	1640.8	4.558	0.6844
	47.5	1642.53	0.7612	0.1382			42.8	1068.4	13.8	3.11			47.6	1647.18	4.639	0.7094
	47.4	1655.21	0.7947	0.1493			42.9	1074.8	13.83	3.107			47.4	1659.87	4.662	0.6839
	47.3	1661.57	0.7603	0.1598			43	1081.2	13.83	3.16			47.3	1666.35	4.709	0.7165
	47	1674.32	0.7751	0.1619			43.1	1087.6	13.76	3.055			47	1678.93	4.798	0.7292
	46.9	1680.71	0.7757	0.141			43.2	1094	13.69	3.128			46.9	1685.38	4.866	0.7895
	46.7	1693.32	0.753	0.141			43.3	1100.4	13.62	3.092			46.7	1698.01	4.999	0.7096
	46.5	1706.12	0.7915	0.1293			43.5	1106.8	13.65	3.044			46.5	1710.69	4.986	0.7515
	46.4	1712.51	0.7942	0.1391			43.6	1113.2	13.59	3.065			46.4	1717.09	5.154	0.7451
	46.2	1725.23	0.763	0.1333			43.7	1119.6	13.55	3.01			46.2	1729.79	5.158	0.7761
	46.1	1731.56	0.7727	0.1668			43.7	1126	13.52	3.023			46.1	1736.18	5.225	0.7412
	45.9	1744.29	0.8069	0.1191			43.8	1132.4	13.51	3.034			45.9	1748.91	5.274	0.7778
	45.8	1750.67	0.7713	0.15			44	1138.8	13.48	2.962			45.8	1755.23	5.291	0.7933
	45.6	1763.32	0.7884	0.1513			44.1	1145.2	13.49	2.991			45.6	1767.9	5.501	0.8258
	45.3	1776.06	0.7809	0.1512			44.2	1151.5	13.34	3.055			45.3	1780.66	5.607	0.8492
	45.2	1782.46	0.7846	0.1524			44.3	1157.9	13.32	2.973			45.2	1787.12	5.734	0.7976
	45	1795.09	0.7814	0.1457			44.4	1164.3	13.35	2.977			45	1799.82	5.851	0.8304
	44.9	1801.49	0.8039	0.1496			44.5	1170.7	13.35	2.92			44.9	1806.23	5.935	0.8778
	44.7	1814.28	0.8161	0.1539			44.6	1177.1	13.2	3.007			44.7	1818.87	5.979	0.8389
	44.6	1820.67	0.8152	0.1646			44.7	1183.6	13.23	2.972			44.6	1825.27	6.118	0.8594
	44.4	1833.38	0.815	0.1953			44.8	1189.9	13.25	2.921			44.4	1837.96	6.268	0.8629
	44.2	1846.03	0.8131	0.1697			44.9	1196.3	13.17	2.914			44.2	1850.71	6.426	0.9132
	44.1	1852.45	0.8542	0.1341			45	1202.7	13.24	2.925			44.1	1857.05	6.505	0.8164
	43.8	1865.15	0.8145	0.1518			45.1	1209.1	13.17	2.928			43.9	1869.77	6.682	0.9023
	43.7	1871.49	0.8522	0.1864			45.3	1215.4	13.19	2.895			43.8	1876.15	6.754	0.8899
	43.5	1884.23	0.8466	0.1573			45.4	1221.8	13.07	2.833			43.5	1888.83	6.932	0.9096
	43.5	1890.67	0.8496	0.1318			45.5	1228.2	13.17	2.964			43.4	1895.26	7.041	0.9424
	43.2	1903.37	0.8755	0.1892			45.6	1234.6	13.1	2.814			43.3	1907.94	7.14	0.971
	43	1916.12	0.8582	0.1492			45.7	1241	13.03	2.84			43	1920.66	7.296	1.015
	42.9	1922.57	0.8748	0.1793			45.8	1247.4	12.97	2.9			42.9	1927.07	7.484	1.062
	42.7	1935.21	0.8525	0.1393			45.9	1253.8	12.89	2.819			42.7	1939.85	7.549	1.01
	42.5	1941.56	0.8812	0.176			46	1260.2	13.01	2.947			42.6	1946.21	7.685	1.061
	42.4	1954.24	0.8867	0.1367			46.1	1266.7	12.88	2.836			42.4	1958.93	7.887	1.106
	42.3	1960.63	0.8807	0.1429			46.2	1273	12.84	2.81			42.3	1965.29	7.978	1.147
	42.1	1973.32	0.8835	0.1716			46.3	1279.4	12.85	2.838			42.1	1977.98	8.164	1.09
	41.8	1986.03	0.9172	0.1638			46.4	1285.8	12.77	2.756			41.8	1990.74	8.362	1.151
	41.7	1992.45	0.919	0.1647			46.5	1292.2	12.8	2.837			41.7	1997.12	8.398	1.076
	41.5	2005.04	0.9287	0.1781			46.6	1298.6	12.86	2.744			41.5	2009.9	8.641	1.048
	41.4	2011.51	0.9621	0.1777			46.7	1305	12.78	2.836			41.4	2016.24	8.871	1.21
	41.2	2024.26	0.9291	0.1897			46.9	1311.4	12.67	2.793			41.2	2028.96	9.083	1.163
	41.1	2030.65	0.97	0.1833			47	1317.8	12.63	2.729			41.1	2035.35	9.105	1.218
	40.9	2043.31	0.9135	0.1616			47.1	1324.2	12.75	2.799			40.9	2048.15	9.274	1.203
	40.7	2056.04	0.9596	0.1808			47.1	1330.6	12.61	2.816			40.7	2060.77	9.572	1.206
	40.6	2062.48	1.005	0.165			47.3	1337	12.71	2.792			40.5	2067.19	9.666	1.191
	40.3	2075.15	0.9988	0.1792			47.4	1343.4	12.66	2.756			40.3	2079.94	9.974	1.269
	40.3	2081.56	0.9781	0.1825			47.5	1349.8	12.65	2.767			40.2	2086.3	10.09	1.38
	40	2094.23	0.9987	0.1756			47.6	1356.1	12.63	2.736			40	2098.96	10.41	1.375
	39.9	2100.67	0.994	0.1829			47.7	1362.5	12.59	2.816			39.9	2105.32	10.46	1.313
	39.7	2113.26	0.9893	0.1561			47.8	1369	12.62	2.736			39.7	2118.1	10.9	1.393
	39.5	2125.99	0.9843	0.2107			47.9	1375.3	12.66	2.692			39.5	2130.66	11.16	1.474
	39.4	2132.37	1.026	0.1821			48	1381.8	12.61	2.719			39.4	2137.16	11.34	1.423
	39.2	2145.07	1.056	0.1826			48.2	1388.2	12.57	2.781			39.2	2149.83	11.67	1.471
	39.1	2151.51	1.089	0.1752			48.2	1394.6	12.58	2.787			39.1	2156.18	12.07	1.44
	38.9	2164.23	1.065	0.2085			48.3	1401	12.6	2.701			38.9	2168.91	12.38	1.577
	38.8	2170.65	1.092	0.1559			48.4	1407.4	12.54	2.714			38.8	2175.29	12.47	1.558
	38.5	2183.31	1.129	0.2042			48.6	1413.8	12.57	2.656			38.6	2187.88	12.83	1.591
	38.3	2195.88	1.136	0.1849			48.7	1420.2	12.49	2.739			38.4	2200.62	13.16	1.767
	38.3	2202.24	1.158	0.1883			48.8	1426.6	12.5	2.647			38.2	2207.01	13.5	1.734
	38	2215.01	1.158	0.189			48.9	1433	12.49	2.719			38	2219.63	14.04	1.854
	37.9	2221.45	1.216	0.1862			49	1439.4	12.45	2.657			37.9	2226.07	14.39	1.865
	37.7	2234.06	1.207	0.1711			49.1	1445.8	12.46	2.603			37.7	2238.79	14.7	1.78
	37.6	2240.43	1.229	0.2078			49.2	1452.2	12.54	2.739			37.6	2245.16	15.19	1.927
	37.4	2253.06	1.259	0.2016			49.3	1458.6	12.47	2.647			37.4	2257.88	15.57	1.878
	37.2	2265.85	1.269	0.2045			49.4	1465	12.52	2.622			37.2	2270.54	16.18	2.063
	37.1	2272.21	1.296	0.2203			49.5	1471.4	12.52	2.698			37.1	2276.9	16.55	2.143
	36.9	2284.98	1.292	0.1956			49.6	1477.8	12.45	2.567			36.8	2289.58	16.99	2.182
	36.7	2291.31	1.301	0.2271			49.7	1484.2	12.47	2.724			36.7	2295.96	17.41	2.153
	36.5	2304.06	1.361	0.2405			49.8	1490.5	12.51	2.645			36.5	2308.57	18.08	2.308
	36.4	2310.54	1.375	0.2285			50	1497	12.59	2.597			36.4	2314.98	18.56	2.314
	36.2	2323.21	1.371	0.2177			50.1	1503.3	12.44	2.592			36.2	2327.73	19	2.35
	36	2335.92	1.446	0.233			50	1509.72	12.4	2.813			36	2340.38	19.17	2.445
	35.9	2342.24	1.437	0.2226			49.9	1516.13	12.1	2.65			35.9	2346.77	19.96	2.45
	35.7	2354.95	1.502	0.2308			49.7	1522.57	11.99	2.589			35.7	2359.46	21.05	2.675
	35.6	2361.35	1.492	0.2396			49.6	1528.89	12.26	2.622			35.6	2365.83	21.2	2.554
	35.4	2374.06	1.561	0.2659			49.5	1535.39	12.4	2.659			35.4	2378.51	21.8	2.649
	35.3	2380.45	1.587	0.2442			49.4	1541.66	12.55	2.739			35.2	2391.13	22.48	2.727
	35.1	2393.17	1.623	0.2945			49.3	1548.07	12.73	2.685			35.1	2397.51	23.14	2.857
	34.8	2405.84	1.617	0.2578			49.2	1554.5	12.93	2.664			34.8	2410.21	23.73	2.918
	34.7	2412.2	1.697	0.2554			49.1	1560.88	13.06	2.746			34.7	2416.63	24.14	2.971
	34.5	2424.93	1.737	0.2453			48.9	1567.36	13.18	2.75			34.5	2429.32	25.16	3.334
	34.4	2431.38	1.805	0.2636			48.8	1573.67	13.35	2.751			34.4	2435.74	25.34	2.813
	34.2	2444.1	1.823	0.2839			48.7	1580.14	13.6	2.836			34.2	2448.4	26.17	3.038
	34.1	2450.51	1.873	0.2326			48.6	1586.52	13.81	2.789			34	2461.08	26.69	2.79
	33.9	2463.21	1.896	0.2701			48.5	1592.83	13.97	2.904			33.9	2467.44	27.96	3.307
	33.7	2475.87	1.975	0.289			48.4	1599.21	14.3	2.861			33.7	2480.05	28.77	3.285
	33.6	2482.31	1.989	0.277			48.3	1605.58	14.39	2.862			33.6	2486.38	29.11	3.458
	33.4	2494.93	2.06	0.2992			48.2	1611.91	14.48	2.803			33.4	2499.01	30.21	3.521
	33.3	2501.4	2.133	0.3157			48.1	1618.3	14.78	2.924			33.3	2505.4	30.88	3.661
	33.1	2514	2.222	0.3154			48	1624.71	14.94	3.006			33.1	2518	31.84	3.93
	33	2520.4	2.172	0.2944			47.9	1631.08	15.08	2.959			32.8	2530.7	32.86	3.562
	32.7	2533.1	2.32	0.3242			47.8	1637.44	15.31	3.1			32.7	2537.2	32.17	3.184
	32.5	2545.7	2.395	0.3561			47.6	1643.8	15.4	3.062			32.5	2549.9	34.79	3.955
	32.4	2552.2	2.445	0.3447			47.5	1650.19	15.8	3.066			32.4	2556.3	35.84	4.145
	32.2	2564.8	2.527	0.3575			47.4	1656.63	15.9	3.054			32.2	2569	37.05	4.178
	32.1	2571.3	2.514	0.3445			47.3	1663.03	16.17	3.026			32.1	2575.4	37.47	4.12
	31.9	2583.9	2.697	0.3892			47.3	1669.49	16.32	3.18			31.9	2588.1	39.15	4.322
	31.8	2590.3	2.744	0.3888			47.2	1675.86	16.49	3.184			31.7	2600.8	40.67	4.243
	31.6	2603	2.846	0.4172			47	1682.33	16.67	3.242			31.6	2607.2	41.89	4.586
	31.3	2615.8	2.983	0.4303			46.9	1688.71	16.99	3.309			31.4	2619.9	43.11	4.583
	31.2	2622.2	3.05	0.3955			46.8	1695.05	17.3	3.318			31.2	2626.3	41.16	3.826
	31	2635	3.181	0.4293			46.7	1701.47	17.37	3.27			31	2639	45.78	4.8
	30.9	2641.3	3.305	0.4566			46.6	1707.83	17.54	3.374			30.9	2645.3	46.93	5.127
	30.7	2653.9	3.393	0.5285			46.5	1714.19	17.83	3.451			30.7	2658	48.43	5.076
	30.6	2660.3	3.581	0.4769			46.4	1720.64	17.81	3.365			30.5	2670.6	51.44	5.702
	30.4	2673	3.577	0.4679			46.3	1727.05	18.17	3.485			30.4	2677	52.43	5.396
	30.2	2685.8	3.827	0.5324			46.2	1733.46	18.33	3.529			30.2	2689.7	55.1	5.772
	30.1	2692.1	3.883	0.5273			46.1	1739.85	18.61	3.602			30.1	2696.2	56.13	5.483
	29.8	2704.9	4.119	0.5953			45.9	1746.22	18.95	3.655			29.9	2708.9	58.77	6.043
	29.7	2711.2	4.299	0.5906			45.8	1752.58	19.05	3.712			29.8	2715.2	60.17	6.515
	29.5	2723.9	4.4	0.5858			45.8	1758.97	19.2	3.768			29.5	2727.9	63.88	6.455
	29.4	2730.3	4.657	0.6231			45.7	1765.39	19.52	3.537			29.3	2740.6	66.7	7.012
	29.2	2743	4.802	0.7103			45.5	1771.72	19.58	3.728			29.2	2747	68.21	6.948
	29	2755.7	5.202	0.7626			45.4	1778.14	20.04	3.973			29	2759.6	72.26	7.28
	28.9	2762	5.269	0.7489			45.3	1784.49	20.23	3.821			28.9	2766	75.27	7.925
	28.7	2774.8	5.585	0.81			45.2	1790.86	20.28	3.822			28.7	2778.7	78.53	7.313
	28.6	2781.1	5.654	0.7515			45.1	1797.3	20.74	3.853			28.6	2785.1	80.76	8.152
	28.4	2793.8	6.119	0.8658			45	1803.58	20.64	3.897			28.4	2797.8	83.82	8.261
	28.2	2806.6	6.423	0.8308			44.9	1810	20.9	3.839			28.2	2810.4	90.52	9.379
	28.1	2812.9	6.542	1.018			44.8	1816.49	21.32	3.94			28.1	2816.8	93.42	8.869
	27.9	2825.7	6.896	0.9015			44.7	1822.86	21.37	4.087			27.9	2829.4	98.38	9.406
	27.7	2832	7.172	1.022			44.6	1829.24	21.8	4.062			27.8	2835.8	101.8	10.05
	27.5	2844.7	7.503	0.9592			44.4	1835.64	22.15	4.199			27.6	2848.5	107.4	10.26
	27.4	2851.1	7.828	1.07			44.3	1842.08	22.15	4.081			27.3	2861.1	115.1	10.78
	27.2	2863.8	8.475	1.252			44.3	1848.46	22.56	4.21			27.2	2867.5	117.4	10.72
	27	2876.5	8.839	1.209			44.2	1854.8	22.46	4.258			27	2880.2	126.2	11.61
	26.9	2882.9	8.976	1.26			44.1	1861.22	22.93	4.373			26.9	2886.6	130.4	12.51
	26.7	2895.5	9.734	1.228			43.9	1867.63	22.97	4.413			26.7	2899.4	140	13.95
	26.6	2901.9	10.1	1.402			43.8	1873.96	23.34	4.455			26.6	2905.8	144.6	12.94
	26.4	2914.7	10.74	1.526			43.7	1880.39	23.76	4.353			26.4	2918.5	148.3	12.86
	26.3	2921.1	11.16	1.563			43.6	1886.74	23.8	4.493			26.3	2924.9	158.5	14.34
	26	2933.8	12.02	1.691			43.5	1893.1	23.96	4.408			26.1	2937.6	169.3	17.61
	25.8	2946.4	12.82	1.616			43.4	1899.49	24.3	4.599			25.8	2950.2	177.3	15.78
	25.7	2952.9	12.96	1.838			43.3	1905.86	24.52	4.667			25.7	2956.6	181.6	15.61
	25.5	2965.6	13.6	1.715			43.2	1912.25	24.89	4.579			25.5	2969.4	193.7	18.34
	25.4	2972	14.58	2.092			43.1	1918.68	25.08	4.689			25.4	2975.8	197.7	19.16
	25.2	2984.7	15.85	2.221			43	1925.03	25.38	4.608			25.2	2988.4	204.2	16.8
	25.1	2991.1	16.33	2.293			42.9	1931.47	25.66	4.79			25	3001.1	215.7	18.65
							42.8	1937.82	25.67	4.93
							42.7	1944.22	26.29	4.805
							42.5	1950.6	26.47	4.901
							42.4	1957	26.59	4.954
							42.3	1963.38	27.2	4.983
							42.2	1969.86	27.12	5.146
							42.1	1976.19	27.58	5.05
							42	1982.63	28.02	5.143
							41.9	1989.05	28.01	4.957
							41.8	1995.39	28.45	4.909
							41.7	2001.83	28.54	5.241
							41.6	2008.21	29.1	5.347
							41.5	2014.61	29.34	5.414
							41.4	2021.03	29.46	5.229
							41.3	2027.39	30.09	5.54
							41.2	2033.85	30.24	5.538
							41	2040.25	30.81	5.449
							41	2046.71	31.05	5.635
							40.9	2053.08	31.06	5.441
							40.8	2059.53	31.42	5.739
							40.6	2065.86	31.88	5.807
							40.5	2072.19	32.23	5.739
							40.4	2078.61	32.64	5.837
							40.3	2085.02	32.9	5.797
							40.2	2091.49	33.13	5.838
							40.1	2097.86	33.55	6.101
							40	2104.24	34.17	6.083
							39.9	2110.64	34.16	6.058
							39.8	2117.02	34.72	6.108
							39.7	2123.46	35.09	6.147
							39.6	2129.78	35.29	6.318
							39.5	2136.18	36.1	6.285
							39.4	2142.58	36.25	6.343
							39.3	2149.02	36.34	6.143
							39.1	2155.41	36.67	6.254
							39	2161.88	37.13	6.726
							38.9	2168.22	37.66	6.368
							38.8	2174.63	38.24	6.818
							38.7	2180.97	38.47	6.358
							38.6	2187.41	38.96	6.695
							38.5	2193.8	39.05	6.977
							38.4	2200.22	40.2	6.876
							38.3	2206.64	40.32	7.012
							38.2	2213.03	40.56	6.874
							38.1	2219.5	40.95	7.222
							38	2225.88	41.6	7.232
							37.9	2232.33	42.17	6.925
							37.8	2238.71	42.25	7.153
							37.6	2245.05	42.62	7.024
							37.5	2251.44	43.33	7.22
							37.4	2257.88	42.52	7.308
							37.3	2264.22	43.74	7.431
							37.2	2270.61	44.91	7.568
							37.1	2277.02	45.1	7.279
							37	2283.49	45.5	7.495
							36.9	2289.88	46.17	7.737
							36.8	2296.24	46.73	7.519
							36.7	2302.63	47.42	7.823
							36.6	2309	47.43	7.725
							36.5	2315.44	48.21	7.706
							36.4	2321.83	48.73	8.069
							36.3	2328.18	49.5	8.14
							36.2	2334.64	49.97	8.157
							36	2341.05	50.16	8.034
							35.9	2347.41	51.12	8.07
							35.8	2353.82	51.51	8.595
							35.7	2360.16	52.26	8.457
							35.6	2366.58	53.13	8.62
							35.5	2372.97	53.9	8.6
							35.4	2379.35	54.83	8.474
							35.3	2385.77	54.76	8.912
							35.2	2392.16	55.09	8.771
							35.1	2398.55	56.24	9.106
							35	2405.05	56.75	8.772
							34.9	2411.36	57.77	9.037
							34.8	2417.77	58.24	9.086
							34.7	2424.18	59.02	9.27
							34.5	2430.63	60.01	9.254
							34.4	2437	60.35	9.374
							34.3	2443.44	61.48	9.383
							34.2	2449.82	61.69	9.237
							34.2	2456.14	62.69	9.569
							34	2462.6	63.02	10
							33.9	2469.07	63.55	9.475
							33.8	2475.43	64.69	9.49
							33.7	2481.75	65.63	10.25
							33.6	2488.16	66.85	10.1
							33.5	2494.58	67.83	10.08
							33.4	2501.02	68.62	10.13
							33.3	2507.4	69.36	9.795
							33.1	2513.8	69.75	10.49
							33.1	2520.2	71.22	10.49
							32.9	2526.6	72.02	11.04
							32.8	2533	73.02	10.85
							32.7	2539.4	74.3	10.81
							32.6	2545.8	74.76	11.03
							32.5	2552.1	75.49	10.63
							32.4	2558.5	76.82	11.47
							32.3	2564.9	77.92	11.65
							32.2	2571.3	78.39	10.97
							32.1	2577.7	80.09	11.4
							32	2584.1	80.98	11.35
							31.9	2590.6	81.84	11.59
							31.8	2596.9	83.3	12.11
							31.7	2603.3	84.75	11.81
							31.6	2609.7	85.48	11.95
							31.5	2616.1	86.62	12.12
							31.4	2622.4	87.68	12
							31.3	2628.8	86.2	11.92
							31.2	2635.1	89.13	12.15
							31	2641.5	90.76	12.68
							30.9	2647.9	92.21	12.71
							30.8	2654.4	93.07	12.82
							30.7	2660.8	94.63	12.98
							30.6	2667.2	95.05	12.9
							30.5	2673.6	97.6	13.54
							30.4	2679.9	97.57	12.94
							30.3	2686.4	100.3	13.47
							30.2	2692.7	101.2	13.73
							30.1	2699.1	103.3	13.77
							29.9	2705.5	104.9	14.18
							29.9	2711.9	106	14.54
							29.8	2718.3	108.1	14.16
							29.6	2724.7	109.1	14.35
							29.5	2731.1	110.5	14.32
							29.4	2737.4	112.7	14.92
							29.3	2743.9	113.9	15.37
							29.2	2750.2	115.9	15
							29.1	2756.6	118	15.74
							29	2763	119.6	15.08
							28.9	2769.4	120.8	15.21
							28.8	2775.8	122.6	15.68
							28.7	2782.2	125.5	16.26
							28.6	2788.6	126.8	16.44
							28.5	2795	127.3	15.72
							28.4	2801.4	124.8	15.21
							28.3	2807.7	131.1	16.9
							28.2	2814.2	132.7	16.75
							28.1	2820.6	136.2	17.37
							28	2827	137.9	17.27
							27.8	2833.3	140.2	17.36
							27.7	2839.8	141.6	17.96
							27.6	2846.1	143.6	18.06
							27.5	2852.5	145.8	18.02
							27.4	2858.9	147.1	18.07
							27.3	2865.3	151.2	18.58
							27.2	2871.8	153	18.65
							27.1	2878.1	154.4	18.43
							27	2884.5	157.1	18.96
							26.9	2890.9	159.1	19.85
							26.8	2897.2	161.5	19.64
							26.7	2903.6	165.1	20.61
							26.6	2910	166.9	19.99
							26.5	2916.4	169.5	20.06
							26.4	2922.8	167.2	20.09
							26.2	2929.2	174.3	21.07
							26.1	2935.6	176	20.98
							26	2941.9	177.4	20.84
							25.9	2948.3	181.9	21.32
							25.8	2954.7	183.9	21.51
							25.7	2961.1	185	21.43
							25.6	2967.5	186.2	20.74
							25.5	2973.9	190.4	22.97
							25.4	2980.2	192.3	22.57
							25.3	2986.6	195.8	23.25
							25.2	2993	197.1	23.07
							25.1	2999.4	200.7	22.54
							25	3005.7	202.8	23.36

## Sheet: Fig4b
FF	Din/Dout	Din (um)		A'	Din/Dout	Din (um)		Am-Am'	Din/Dout	Din (um)
	0.276519	9.95904			0.858831	51.5616			0.942193	66.3294
	0.525054	16.7306			0.937093	52.5876			0.950739	43.618
	0.324786	16.8969			0.914388	61.8179			0.839286	10.622
	0.378858	18.7101			0.910462	95.4002			0.855799	30.849
	0.432883	19.9769			0.903889	71.608			0.932653	51.641
	0.374845	20.6592			0.902043	77.9497			0.928839	84.072
	0.448689	20.6619			0.922098	113.92			0.854545	21.244
	0.536773	21.2481			0.867855	94.5661			0.891304	18.532
	0.375873	21.2727			0.901259	49.042			0.861345	11.5825
	0.538246	22.8832			0.847043	26.1736			0.905263	9.718
	0.43653	23.6992			0.759516	19.8218			0.902597	15.707
	0.702837	25.1992			0.83994	27.6538			0.91791	13.899
	0.805837	25.9787			0.840983	12.2921			0.916667	8.701
	0.441694	26.8159			0.774121	18.8001			0.899563	23.278
	0.499524	27.3942			0.520045	27.1409			0.80198	18.306
	0.640884	28.0211			0.771908	15.1142			0.867948	15.82
	0.649321	29.8638			0.400219	14.6469			0.919075	53.901
	0.707789	30.7116			0.922816	41.67			0.928302	17.22
	0.822315	32.5331			0.512844	26.8513			0.912145	24.71
	0.360145	33.2373			0.485352	11.3141			0.909278	30.87
	0.906587	35.7992			0.930499	40.1098			0.974627	45.71
	0.686257	37.3768			0.460488	18.8263			0.961765	22.89
	0.867739	41.2503			0.343284	11.3457
	0.843199	42.8321			0.880904	25.2486
	0.888889	45.144			0.590866	18.656
	0.567056	45.9556			0.690946	31.1852
	0.870588	50.616			0.17051	10.2475
	0.943664	56.4588			0.807692	30.557
	0.870647	59.85			0.923481	37.93
	0.868545	63.27			0.806827	29.0609
	0.925373	63.612			0.564343	29.1095
	0.914894	73.53			0.821617	24.8213
	0.868217	76.608			0.875091	27.1561
	0.925926	76.95			0.892484	30.0342
	0.935484	79.344
	0.907143	86.868
	0.8838	100.885

## Sheet: Fig4c
Ratio of spherical droplets
FF	0.0909091
A'	0.434783
Am-Am'	1

## Sheet: Fig4h(i)
r/R	FF	A'	Am-Am'
0.01	0	0.0555556	0.255214
0.02	0	0.061853	0.258624
0.03	0	0.0622393	0.263384
0.04	0	0.063265	0.287342
0.05	0	0.0682469	0.278323
0.06	0	0.0656374	0.259017
0.07	0	0.058956	0.229012
0.08	0	0.0549064	0.201543
0.09	0	0.0514295	0.180906
0.1	0	0.0484745	0.168126
0.11	0.00313485	0.0483769	0.163393
0.12	0.00143502	0.0427712	0.155579
0.13	0	0.0415639	0.155146
0.14	0	0.0393771	0.160679
0.15	0	0.0383346	0.176811
0.16	0	0.0424107	0.17483
0.17	0	0.0416762	0.172214
0.18	0	0.0402523	0.168909
0.19	8.64137e-05	0.0395517	0.16737
0.2	0.000731989	0.0422704	0.173275
0.21	0.00168482	0.0442047	0.174477
0.22	0.00201373	0.0459193	0.171954
0.23	0.00297591	0.0480599	0.168021
0.24	0.00359679	0.048791	0.170998
0.25	0.00362483	0.046293	0.175642
0.26	0.00565457	0.0457995	0.176021
0.27	0.00593805	0.0454157	0.180369
0.28	0.00463097	0.0428911	0.18235
0.29	0.00375692	0.0368036	0.178467
0.3	0.00332477	0.0329454	0.176415
0.31	0.00168369	0.0306839	0.178779
0.32	0.00137524	0.0285321	0.177477
0.33	0.00168644	0.0276158	0.179062
0.34	0.00129347	0.0265902	0.178918
0.35	0.000579727	0.0275926	0.175163
0.36	0.000160458	0.0290559	0.16867
0.37	0	0.0305308	0.171423
0.38	8.83817e-05	0.0301517	0.179583
0.39	0.000428314	0.0291545	0.183672
0.4	0.00171093	0.0279219	0.19129
0.41	0.00199458	0.027286	0.19188
0.42	0.00124544	0.0275194	0.198682
0.43	0.000311462	0.0278216	0.193234
0.44	6.50137e-06	0.0278083	0.19393
0.45	0	0.0295795	0.189799
0.46	0	0.0291423	0.189817
0.47	0	0.0309575	0.194046
0.48	0	0.0321557	0.198612
0.49	0	0.0325265	0.197459
0.5	0	0.0318912	0.201065
0.51	0	0.0301482	0.20816
0.52	0	0.0295244	0.214383
0.53	4.43118e-05	0.0289897	0.21435
0.54	0.000297819	0.0260497	0.218634
0.55	0.000526192	0.02161	0.22204
0.56	0.000652669	0.0186892	0.221941
0.57	0.000405685	0.0159003	0.217617
0.58	0.00206616	0.0171253	0.214936
0.59	0.00461559	0.0191797	0.20943
0.6	0.00734339	0.0223171	0.203498
0.61	0.00955079	0.0256685	0.198723
0.62	0.010328	0.0287065	0.189237
0.63	0.0104016	0.0300382	0.181803
0.64	0.00756044	0.0313127	0.174791
0.65	0.00432869	0.0316814	0.178378
0.66	0.00308176	0.0322684	0.17779
0.67	0.00299321	0.0333323	0.178802
0.68	0.00310176	0.0344737	0.177077
0.69	0.00279313	0.0341475	0.184551
0.7	0.00199586	0.0345963	0.181772
0.71	0.000784892	0.0357087	0.187109
0.72	0.000374174	0.0373466	0.185022
0.73	0.00184409	0.0403197	0.192024
0.74	0.00532569	0.0438744	0.193378
0.75	0.00876672	0.0447558	0.192522
0.76	0.0148373	0.046773	0.194764
0.77	0.0207241	0.050284	0.197857
0.78	0.0255812	0.0553177	0.193028
0.79	0.0315128	0.0598797	0.201255
0.8	0.0411281	0.0661401	0.208824
0.81	0.0531999	0.0731026	0.218046
0.82	0.0677233	0.082306	0.223963
0.83	0.0842889	0.0933423	0.225582
0.84	0.101341	0.104337	0.233369
0.85	0.120253	0.1207	0.242059
0.86	0.142776	0.143052	0.244268
0.87	0.175493	0.170183	0.248307
0.88	0.209556	0.194738	0.253244
0.89	0.237377	0.223011	0.267193
0.9	0.281623	0.258898	0.288324
0.91	0.336056	0.295928	0.31343
0.92	0.398467	0.329622	0.334822
0.93	0.458418	0.377431	0.36141
0.94	0.509443	0.42533	0.379715
0.95	0.569363	0.474938	0.392265
0.96	0.622642	0.519268	0.414816
0.97	0.660878	0.560426	0.44937
0.98	0.692055	0.60118	0.477117
0.99	0.722618	0.630834	0.495954
1	0.741554	0.6433	0.513639
1.01	0.738107	0.64178	0.516566
1.02	0.711836	0.615309	0.493516
1.03	0.662053	0.562914	0.437035
1.04	0.594135	0.500274	0.369841
1.05	0.536492	0.4284	0.292915
1.06	0.48254	0.354715	0.212078
1.07	0.433192	0.281341	0.143339
1.08	0.375947	0.220292	0.0980188
1.09	0.320838	0.160674	0.0709876
1.1	0.265287	0.108887	0.0513249
1.11	0.207581	0.0717985	0.0328957
1.12	0.163136	0.044862	0.0171995
1.13	0.131808	0.0294905	0.0104334
1.14	0.109644	0.0190661	0.00571342
1.15	0.0892871	0.0142428	0.00343611
1.16	0.0632974	0.0108155	0.00264017
1.17	0.0434504	0.00801472
1.18	0.0287565	0.00599982
1.19	0.0190238	0.00456832
1.2	0.0132148	0.00335377
1.21	0.00949295	0.00272638

[truncated: 18 more sheets: Fig4h(ii), Fig 5b, Fig5c, Fig6b(ii), Fig6d, Fig6f(i), Fig6f(ii), Extended Fig. 1b, Extended Fig. 1c, Extended Fig. 1d, ExtendedFig2e, ExtendedFig2f, ExtendedFig2h, Extended Fig3d, Extended Fig3e, ExtendedFig4b, ExtendedFig4c, ExtendedFig4d]
